# Supplementary material for: Mere Nuisance or Growing Threat? The Physical and Economic Impact of High Tide Flooding on US Road Networks
Source: J Infrastruct Syst. Author manuscript; Available in PMC 2022 Sep 15. (PMC9475394; doi:10.1061/(ASCE)IS.1943-555X.0000652)
Supplement: Supplemental Material [file NIHMS1831902-supplement-Supplemental_Material.zip]

Archive with 11 entries (8 files):
- Data Analysis/
- Data Analysis/Step01_RoadProcessing.m
- Data Analysis/Step02_Exceedance.m
- Data Analysis/Step03_TrafficDelaysAndCosts.m
- GIS/
- GIS/FloodedSegs.gdb.zip
- GIS/Python_scripts.zip
- Output/
- Output/Output_Costs.xlsx
- Output/Output_Delays.xlsx
- Supplemental_Materials_IS.1943-555X.0000652_Fant.pdf
