# Supplementary material for: Mere Nuisance or Growing Threat? The Physical and Economic Impact of High Tide Flooding on US Road Networks
Source: J Infrastruct Syst. Author manuscript; Available in PMC 2022 Sep 15. (PMC9475394; doi:10.1061/(ASCE)IS.1943-555X.0000652)
Supplement: Supplemental Material [file NIHMS1831902-supplement-Supplemental_Material.zip › Output/Output_Costs.xlsx]

## Sheet: Info
	Mere nuisance or growing threat? The physical and economic impact of high tide flooding on US road networks
	Charles Fanta*, Jennifer M. Jacobsb, Paul Chinowskyc, William Sweetd, Natalie Weissa, Jo E. Siasb, Jeremy Martiniche, and James E. Neumanna
	a. Industrial Economics, Inc., 2067 Massachusetts Ave, Cambridge, MA
	b. Department of Civil and Environmental Engineering, University of New Hampshire, Durham, NH
	c. Resilient Analytics, Inc. and Professor, University of Colorado, Boulder, CO
	d. National Oceanic and Atmospheric Administration, National Ocean Service, Center for Operational Oceanographic Products and Services, Silver Spring, MD, USA
	e. U.S. Environmental Protection Agency, 1200 Pennsylvania Ave, NW MC6207A Washington, D.C., USA
	* Corresponding author, email: cfant@indecon.com
	Costs of Traffic Delays
	Values in 2015 USD
	Sea Level Rise Scenarios
	Low - 0.3m
	IntLow - 0.5 m
	Int - 1.0 m
	IntHigh - 1.5m
	High - 2.0 m
	Extreme - 2.5m
	Adaptation
	RAA - Reasonably Anticipated Adaptation
	DA - Direc Adaptation

## Sheet: low SLR - RAA
FIPS\year	2020	2030	2040	2050	2060	2070	2080	2090	2100
1003	459636	603454	937484	1.4642e+06	2.53679e+06	3.81778e+06	6.32844e+06	8.62939e+06	1.34234e+07
1097	724501	1.17573e+06	2.27778e+06	4.76668e+06	9.97706e+06	1.79493e+07	3.19586e+07	5.04238e+07	8.04962e+07
6001	1.29118e+06	2.14145e+06	3.31577e+06	5.53474e+06	8.82056e+06	1.5759e+07	2.52441e+07	3.55504e+07	4.77252e+07
6013	262266	394182	571401	882968	1.3344e+06	2.31097e+06	3.71946e+06	5.45468e+06	7.72766e+06
6015	827.166	1039.44	1466.98	1927.84	2750.21	3571.49	5108.14	6107.91	7454
6023	507533	690853	1.05963e+06	1.51204e+06	2.30547e+06	3.17031e+06	4.52783e+06	6.0078e+06	7.99044e+06
6037	3.48779e+06	6.82746e+06	1.17025e+07	2.1749e+07	3.37292e+07	5.20878e+07	8.094e+07	1.10085e+08	1.36681e+08
6041	1.73572e+06	2.90024e+06	4.4545e+06	7.90933e+06	1.2203e+07	2.06713e+07	3.12619e+07	4.29994e+07	5.56152e+07
6045	3109.97	4532.78	6503.09	10273.4	15844.8	22800.9	31943.3	46115.2	57241.1
6053	38072.8	69287.6	117035	204105	356640	574766	903580	1.20062e+06	1.5355e+06
6055	953.22	1833.06	3259.72	6372.71	10576.5	19557.4	30503.9	45511.6	58528.5
6059	5.83977e+06	1.06677e+07	2.07052e+07	3.70086e+07	5.5592e+07	8.77116e+07	1.22676e+08	1.74931e+08	1.98738e+08
6067	0	0	0	0	0	0	0	0	0
6073	2.10023e+06	3.707e+06	6.58917e+06	1.08835e+07	1.67468e+07	2.4092e+07	3.41439e+07	4.52237e+07	5.32693e+07
6075	59896.2	111990	162780	306451	501524	917009	1.6091e+06	2.17172e+06	3.18349e+06
6077	0	0	0	0	0	0	0	0	0
6079	11555.4	22324.4	38719.2	69015.9	111289	190020	276907	357716	468091
6081	3.06611e+06	5.55815e+06	7.84074e+06	1.43361e+07	2.27627e+07	4.03809e+07	6.8689e+07	8.96338e+07	1.26817e+08
6083	78765.1	152295	239324	398800	525066	787068	981472	1.36748e+06	1.521e+06
6085	872213	1.48619e+06	2.4799e+06	4.18732e+06	6.98243e+06	1.2654e+07	2.02682e+07	2.97032e+07	3.95101e+07
6087	15807.6	31689.1	50705.6	92855.7	156059	264024	420516	550542	716568
6095	595891	816592	1.23934e+06	1.86285e+06	2.74796e+06	4.65045e+06	7.05945e+06	9.80878e+06	1.4204e+07
6097	264641	428705	665654	1.16122e+06	1.77534e+06	2.98677e+06	4.54354e+06	6.21335e+06	8.19985e+06
6111	105652	195292	312672	536364	782840	1.1798e+06	1.57259e+06	2.2107e+06	2.58199e+06
6113	0	0	0	0	0	0	0	0	0
9001	1.19903e+06	1.96526e+06	3.17656e+06	4.59788e+06	7.08503e+06	1.06335e+07	1.35296e+07	1.70024e+07	1.98778e+07
9003	0	0	0	0	0	0	0	0	0
9007	12231.4	15779.8	24881.3	39964.3	65647.5	109508	147653	198387	242511
9009	868787	1.23393e+06	1.91261e+06	2.80952e+06	4.17665e+06	6.06855e+06	7.51557e+06	9.32208e+06	1.08911e+07
9011	72427.1	97643.9	150139	238944	393618	641999	902911	1.25801e+06	1.54073e+06
10001	533080	943933	1.71047e+06	2.55612e+06	4.13842e+06	6.8462e+06	9.74523e+06	1.32733e+07	1.61145e+07
10003	612344	1.15373e+06	2.38714e+06	3.84757e+06	6.75825e+06	1.25841e+07	1.8608e+07	2.68746e+07	3.28174e+07
10005	1.17569e+06	1.89186e+06	3.0508e+06	4.16483e+06	6.60951e+06	1.0245e+07	1.43904e+07	1.87252e+07	2.28472e+07
11001	336058	512070	883517	1.57945e+06	2.64621e+06	4.30165e+06	6.8334e+06	9.20308e+06	1.09217e+07
12005	312638	498177	801926	1.28226e+06	2.18527e+06	3.08023e+06	4.88014e+06	6.61169e+06	8.87672e+06
12009	224628	413683	693859	1.13247e+06	1.75012e+06	2.79521e+06	3.84077e+06	5.10953e+06	6.7066e+06
12011	622181	1.70368e+06	4.20494e+06	1.12734e+07	2.76295e+07	4.88849e+07	8.10991e+07	1.41416e+08	2.04204e+08
12015	8062.11	12481.9	22014.4	40971.6	69063.5	145516	253625	393445	587730
12017	94207.1	134461	191237	356063	437349	696780	1.18921e+06	1.50592e+06	2.19578e+06
12019	29590.8	62372	111330	195603	323047	525165	694543	975749	1.30965e+06
12021	65244	119033	313481	721018	1.51567e+06	3.42506e+06	6.2448e+06	1.04347e+07	1.58367e+07
12027	0	0	0	0	0	0	0	0	0
12029	2599.27	3566.36	5160.2	7880.4	11413.8	16645.8	24220.7	34760.2	44771.6
12031	880575	1.54047e+06	2.37817e+06	3.90523e+06	5.67961e+06	8.09616e+06	1.04614e+07	1.44022e+07	1.82436e+07
12033	0	0	0	0	0	0	0	0	0
12035	10491.1	29509.9	61992.7	119025	213591	401108	523906	726696	974212
12037	15233.5	20924.1	29866.5	43605.5	66386.8	95531.7	141743	211512	283952
12045	24456.3	35032.7	50098.5	73199.3	112005	162086	258849	373016	504227
12053	56908.6	74912.8	117533	243175	388440	733255	1.49647e+06	2.0216e+06	3.43598e+06
12057	1.99309e+06	3.09612e+06	4.8045e+06	9.96864e+06	1.72052e+07	3.41968e+07	6.40019e+07	9.27413e+07	1.52321e+08
12061	0	0	0	0	0	0	0	0	0
12065	0	0	0	0	0	0	0	0	0
12069	0	0	0	0	0	0	0	0	0
12071	381154	507154	847181	1.40572e+06	2.21116e+06	4.69987e+06	7.85208e+06	1.23742e+07	1.89446e+07
12075	0	0	0	0	0	0	0	0	0
12077	0	0	0	0	0	0	0	0	0
12081	56171.9	81604.7	121617	247698	443567	905958	1.55928e+06	2.27405e+06	3.53943e+06
12083	0	0	0	0	0	0	0	0	0
12085	16246.8	51686.6	121971	323486	710765	1.25575e+06	2.38354e+06	3.87975e+06	5.88325e+06
12086	2.70598e+06	7.45976e+06	2.17598e+07	5.81148e+07	1.23077e+08	2.49973e+08	4.11435e+08	7.12453e+08	9.36951e+08
12087	192069	503962	1.47925e+06	3.455e+06	7.69454e+06	1.43916e+07	2.5521e+07	4.00583e+07	5.29439e+07
12089	34658.6	76742.7	144820	289326	502878	825528	1.21344e+06	1.87411e+06	2.63635e+06
12091	387764	573088	881088	1.32614e+06	2.08106e+06	3.10386e+06	4.00419e+06	5.48311e+06	8.44022e+06
12095	0	0	0	0	0	0	0	0	0
12099	130247	353007	848234	2.2565e+06	5.57071e+06	9.61976e+06	1.58157e+07	2.72568e+07	3.91891e+07
12101	411338	702429	1.1138e+06	2.32823e+06	3.75729e+06	7.16397e+06	1.4768e+07	2.01505e+07	3.45833e+07
12103	458400	773713	1.21198e+06	2.54555e+06	4.52109e+06	9.1054e+06	1.67228e+07	2.40818e+07	4.00984e+07
12107	1192.04	2516.75	4479.78	7735.25	12987.9	23140.5	29673.7	40664.7	54356.8
12109	184197	393099	690420	1.17007e+06	1.90501e+06	3.22073e+06	4.11386e+06	5.7058e+06	7.56822e+06
12111	7310.47	15898.2	27891	51607.8	82059	115969	175780	236291	309595
12113	0	0	0	0	0	0	0	0	0
12115	739600	1.0801e+06	1.6183e+06	3.30846e+06	5.95769e+06	1.22526e+07	2.12459e+07	3.12394e+07	4.85962e+07
12123	2462.95	3345.5	4750.36	7076.84	10542.2	14020.6	19954.3	28137.7	35295
12127	453193	909732	1.56909e+06	2.57287e+06	4.07724e+06	6.91119e+06	9.02641e+06	1.22667e+07	1.61635e+07
12129	10280.2	13664.8	19919.2	29635.2	45059.7	59568.1	78174.4	114823	152388
12131	101978	144854	216191	318015	493627	735034	1.13882e+06	1.58037e+06	2.45518e+06
13029	6629.37	11639.8	19261	31956.6	48479.5	64809.8	87427.7	115414	140923
13039	428935	564110	978937	1.73736e+06	2.79275e+06	4.16605e+06	5.90404e+06	8.63222e+06	1.15417e+07
13051	3.17671e+06	5.96776e+06	1.07141e+07	1.88926e+07	3.07492e+07	4.40191e+07	6.35432e+07	8.97619e+07	1.17277e+08
13103	0	0	0	0	0	0	0	0	0
13127	211178	478061	949286	1.7254e+06	2.94579e+06	4.10605e+06	6.00105e+06	8.4534e+06	1.08527e+07
13179	455032	1.03669e+06	2.0334e+06	3.65108e+06	6.09768e+06	8.4961e+06	1.22643e+07	1.7128e+07	2.199e+07
13191	564559	1.23623e+06	2.39257e+06	4.25042e+06	7.11984e+06	9.89259e+06	1.43581e+07	2.01716e+07	2.60447e+07
22005	128234	276058	1.14774e+06	4.29848e+06	1.02712e+07	2.09182e+07	3.42319e+07	4.69626e+07	5.87892e+07
22007	108382	466072	2.60198e+06	1.10176e+07	3.02891e+07	5.76351e+07	8.94826e+07	1.19719e+08	1.45005e+08
22019	1.17999e+06	2.7609e+06	7.16988e+06	1.82432e+07	4.44886e+07	8.94903e+07	1.5298e+08	2.60138e+08	4.02317e+08
22023	8785.64	26221.1	83714.1	238635	589550	1.08273e+06	1.69686e+06	2.30434e+06	2.88319e+06
22045	14490.5	47162.9	216340	789276	1.91435e+06	3.29059e+06	4.55919e+06	5.53783e+06	6.06928e+06
22047	942604	2.14235e+06	9.91679e+06	4.11922e+07	1.17163e+08	2.57809e+08	4.42061e+08	6.80421e+08	9.20308e+08
22051	1.90792e+07	6.45859e+07	3.37946e+08	1.25095e+09	3.16464e+09	5.65644e+09	8.50892e+09	1.09175e+10	1.29263e+10
22053	3904.96	9555.83	32799.2	85383.6	197908	397234	643337	920401	1.21814e+06
22057	1.46453e+06	6.13485e+06	3.37079e+07	1.27459e+08	3.10561e+08	5.13178e+08	7.26822e+08	8.84243e+08	9.98028e+08
22063	18286.5	42011	185409	737506	1.84092e+06	4.01216e+06	7.08653e+06	1.0286e+07	1.37096e+07
22071	2.54376e+08	6.07533e+08	1.5017e+09	3.51787e+09	6.58991e+09	1.13011e+10	1.73014e+10	2.38637e+10	3.19494e+10
22075	722491	1.73341e+06	6.73318e+06	2.65356e+07	7.76739e+07	1.5672e+08	2.5108e+08	3.5339e+08	4.57728e+08
22087	1.6773e+06	3.8101e+06	1.39304e+07	5.5077e+07	1.6152e+08	3.38649e+08	5.59113e+08	8.04096e+08	1.06884e+09
22089	1.89255e+06	6.67441e+06	3.65633e+07	1.43768e+08	3.64812e+08	6.52212e+08	9.88383e+08	1.27469e+09	1.51692e+09
22093	0	0	0	0	0	0	0	0	0
22095	0	0	0	0	0	0	0	0	0
22099	132.741	323.881	1446.94	5486.98	14142	27073	41180.2	54998.5	64688.9
22101	1.75683e+06	7.61822e+06	3.62307e+07	1.34632e+08	3.27847e+08	5.60145e+08	7.82397e+08	9.5486e+08	1.07163e+09
22103	1.24765e+06	2.79026e+06	6.69882e+06	1.50476e+07	2.64194e+07	4.47838e+07	6.7134e+07	9.04331e+07	1.18656e+08
22105	0	0	0	0	0	0	0	0	0
22109	1.64437e+06	4.77112e+06	2.53788e+07	9.66869e+07	2.37343e+08	3.98889e+08	5.66207e+08	6.92835e+08	7.8446e+08
22113	98809.2	297352	1.10699e+06	3.31267e+06	7.35692e+06	1.2515e+07	1.78297e+07	2.23772e+07	2.57296e+07
23005	1.12096e+06	1.51667e+06	1.77149e+06	2.37126e+06	3.31524e+06	4.11011e+06	5.12662e+06	6.04636e+06	6.89671e+06
23009	111758	146173	185529	234950	311894	398645	479489	554486	622793
23011	4601.61	6445.66	7578.36	8902.91	11732.5	12799.9	14711	16216	16345.1
23013	34236.5	44987.8	51596.9	59075.1	75210.6	82863.1	93992.5	102926	106430
23015	54825.8	72895.8	83046.5	98011.1	127725	141021	164902	182595	191214
23019	176364	245189	322648	444988	602610	818105	1.0207e+06	1.20896e+06	1.44173e+06
23023	343701	473327	580544	767501	1.05825e+06	1.26657e+06	1.60793e+06	1.89158e+06	2.14777e+06
23027	31648.3	45257.7	57393.5	71861.9	100849	122546	152987	182764	201489
23029	61594.7	79584.4	97256.9	125572	162669	204635	236968	277917	314031
23031	1.17739e+06	1.65245e+06	1.98071e+06	2.72155e+06	3.97885e+06	5.11365e+06	6.55971e+06	8.00084e+06	9.27851e+06
24003	2.96176e+06	5.0468e+06	9.14543e+06	1.68417e+07	3.08594e+07	5.35394e+07	8.45162e+07	1.25392e+08	1.62723e+08
24005	97963.4	157583	257206	423866	695363	1.13428e+06	1.62678e+06	2.27276e+06	2.89198e+06
24009	46651.7	87481.8	194283	406596	827032	1.48161e+06	2.50413e+06	3.67049e+06	4.42015e+06
24011	31917.5	64306.1	128849	194200	365337	701285	1.1258e+06	1.60742e+06	2.03758e+06
24015	25941.5	42773.9	76833	121226	204252	332846	488490	695858	857232
24017	8958.93	13670.4	23796.7	42545.5	73231.7	118895	188098	254182	300759
24019	177579	355261	748674	1.37148e+06	2.75575e+06	5.17278e+06	8.7052e+06	1.28274e+07	1.61515e+07
24025	220846	355305	580030	956062	1.56881e+06	2.5597e+06	3.67214e+06	5.1318e+06	6.5318e+06
24029	35333.5	54909.2	91024.5	143210	234906	398178	568828	791077	975100
24033	5028.79	9565.53	20747.8	42956	85281.3	153221	257556	375991	457161
24035	81479	128803	225603	364698	621894	1.04773e+06	1.53478e+06	2.11212e+06	2.51634e+06
24037	94717.2	174171	373298	757789	1.50846e+06	2.66084e+06	4.45963e+06	6.60441e+06	8.15921e+06
24039	244629	451136	796927	1.19652e+06	2.02892e+06	3.37056e+06	5.07691e+06	6.89066e+06	8.59125e+06
24041	206081	351518	747562	1.4427e+06	2.95531e+06	5.60346e+06	9.95277e+06	1.52521e+07	1.94445e+07
24045	177096	430454	968034	1.61603e+06	3.35084e+06	6.90115e+06	1.19912e+07	1.77842e+07	2.33885e+07
24047	2.76848e+06	4.44398e+06	7.21148e+06	9.98568e+06	1.61216e+07	2.54374e+07	3.64733e+07	4.83473e+07	5.99048e+07
24510	4.13501e+06	7.44042e+06	1.3473e+07	2.49695e+07	4.57451e+07	8.23833e+07	1.30712e+08	2.01497e+08	2.7912e+08
25001	940280	1.56939e+06	2.56451e+06	4.20955e+06	8.26227e+06	1.29821e+07	2.21521e+07	3.08855e+07	4.19045e+07
25005	953967	1.71367e+06	2.93699e+06	4.99424e+06	9.46275e+06	1.50637e+07	2.37408e+07	3.50383e+07	4.48724e+07
25007	27687.4	53194.4	91407.6	144761	300064	486910	838991	1.16755e+06	1.61521e+06
25009	1.1275e+07	1.73277e+07	2.26914e+07	3.25626e+07	4.93898e+07	6.21984e+07	8.01819e+07	9.7216e+07	1.13828e+08
25017	3.84985e+07	5.89775e+07	7.6858e+07	1.05175e+08	1.59412e+08	1.99957e+08	2.48719e+08	2.91165e+08	3.3964e+08
25019	12122	20788.2	33936.4	52082.4	97856.3	147128	237461	318661	415412
25021	1.05373e+07	1.61229e+07	2.09882e+07	2.8866e+07	4.36723e+07	5.47068e+07	6.86837e+07	8.07083e+07	9.40006e+07
25023	3.53354e+06	5.58282e+06	7.78843e+06	1.07059e+07	1.59208e+07	2.0408e+07	2.72021e+07	3.31075e+07	3.91291e+07
25025	7.29615e+07	1.11939e+08	1.46144e+08	2.02845e+08	3.07692e+08	3.8655e+08	4.84174e+08	5.70778e+08	6.66895e+08
28045	658252	1.41891e+06	2.79646e+06	6.29216e+06	1.13319e+07	2.0025e+07	2.95974e+07	1.65203e+07	2.17984e+07
28047	4.09073e+06	7.44751e+06	1.4923e+07	3.17554e+07	5.454e+07	9.55052e+07	1.46032e+08	1.99167e+08	2.69303e+08
28059	590353	1.06313e+06	1.92051e+06	4.06437e+06	8.51721e+06	1.50084e+07	2.55012e+07	3.77826e+07	5.74189e+07
33015	807527	1.18302e+06	1.49684e+06	2.09601e+06	3.06712e+06	3.77176e+06	4.76422e+06	5.51064e+06	6.24961e+06
33017	7628.06	10396.2	12515.1	17103.1	23387.7	28009	34478.5	38255.2	41354.7
34001	3.18175e+06	5.80451e+06	1.02405e+07	1.60478e+07	2.63471e+07	4.17198e+07	5.99922e+07	7.96695e+07	9.88172e+07
34003	2.20211e+07	3.50265e+07	5.71694e+07	8.5703e+07	1.34803e+08	1.92884e+08	2.58893e+08	3.29325e+08	4.02291e+08
34005	4.98414e+06	8.53311e+06	1.52316e+07	2.45941e+07	4.23559e+07	6.87431e+07	1.00854e+08	1.37588e+08	1.74658e+08
34007	7.30695e+06	1.25383e+07	2.2231e+07	3.44436e+07	5.76268e+07	9.54464e+07	1.37483e+08	1.86807e+08	2.30527e+08
34009	2.89892e+06	6.17883e+06	1.20106e+07	2.01002e+07	3.45118e+07	5.6328e+07	8.26609e+07	1.10459e+08	1.36655e+08
34011	150084	288608	560530	884728	1.45197e+06	2.4272e+06	3.44781e+06	4.66612e+06	5.59081e+06
34013	8.56501e+06	1.36161e+07	2.54189e+07	4.24745e+07	7.46894e+07	1.18052e+08	1.692e+08	2.3553e+08	3.01286e+08
34015	349592	567771	994740	1.4733e+06	2.33071e+06	3.8608e+06	5.3901e+06	7.3066e+06	8.74237e+06
34017	1.31069e+07	2.06712e+07	3.8294e+07	6.35134e+07	1.10826e+08	1.73828e+08	2.47175e+08	3.41046e+08	4.32151e+08
34021	3.16046e+06	4.70747e+06	8.42974e+06	1.37802e+07	2.42351e+07	3.81737e+07	5.42298e+07	7.58683e+07	9.82335e+07
34023	8.30422e+06	1.28494e+07	2.33584e+07	3.80193e+07	6.50249e+07	9.99197e+07	1.39024e+08	1.87076e+08	2.30549e+08
34025	4.32692e+06	6.91127e+06	1.25588e+07	2.03451e+07	3.4303e+07	5.21035e+07	7.2632e+07	9.72256e+07	1.20895e+08
34029	1.60988e+06	2.861e+06	5.1659e+06	8.25936e+06	1.37117e+07	2.13553e+07	3.04562e+07	4.03979e+07	4.95831e+07
34033	341461	642831	1.32882e+06	2.13971e+06	3.75451e+06	6.98355e+06	1.03149e+07	1.48814e+07	1.8154e+07
34035	0	0	0	0	0	0	0	0	0
34039	1.40609e+07	2.17342e+07	3.94682e+07	6.38663e+07	1.09104e+08	1.67447e+08	2.3267e+08	3.12596e+08	3.8455e+08
36001	0	0	0	0	0	0	0	0	0
36005	1.73402e+07	3.06469e+07	4.92338e+07	7.67674e+07	1.2418e+08	1.83677e+08	2.64484e+08	3.33706e+08	4.14397e+08
36021	0	0	0	0	0	0	0	0	0
36027	0	0	0	0	0	0	0	0	0
36039	0	0	0	0	0	0	0	0	0
36047	3.17781e+06	5.98548e+06	1.04399e+07	1.75012e+07	3.0691e+07	4.82263e+07	7.28033e+07	9.52227e+07	1.21541e+08
36059	6.32935e+06	1.0937e+07	1.71887e+07	2.62315e+07	4.14893e+07	5.99967e+07	8.43832e+07	1.03679e+08	1.25094e+08
36061	1.21825e+07	2.23683e+07	3.90641e+07	6.50279e+07	1.13244e+08	1.76708e+08	2.63172e+08	3.43574e+08	4.34707e+08
36071	0	0	0	0	0	0	0	0	0
36079	0	0	0	0	0	0	0	0	0
36081	1.22057e+07	2.14772e+07	3.43577e+07	5.3355e+07	8.59487e+07	1.26607e+08	1.81541e+08	2.27993e+08	2.81732e+08
36083	33962.8	41837.8	60847.6	88053.7	126922	181529	204818	271111	311395
36085	198452	306749	557035	905681	1.54718e+06	2.37455e+06	3.29946e+06	4.43289e+06	5.45325e+06
36087	13715.6	22013.8	34756.7	49827.1	74947.8	106109	134969	167644	199688
36103	239031	434990	794624	1.4094e+06	2.76875e+06	5.04526e+06	7.75428e+06	1.15509e+07	1.54162e+07
36111	27652.5	43721.8	69252	99214.7	152171	210552	272517	343189	424948
36119	0	0	0	0	0	0	0	0	0
37013	572471	1.1816e+06	2.71524e+06	4.66003e+06	9.50307e+06	1.72521e+07	2.91855e+07	4.05689e+07	5.84379e+07
37015	332471	549100	924325	1.49689e+06	2.48987e+06	3.83885e+06	5.87717e+06	8.16519e+06	1.06904e+07
37019	99216.3	169176	309827	524460	961671	1.62749e+06	2.43891e+06	3.55526e+06	4.94854e+06
37029	646221	1.12516e+06	1.96337e+06	3.39291e+06	5.75705e+06	8.30243e+06	1.2568e+07	1.85022e+07	2.24883e+07
37031	422029	829043	1.59759e+06	2.63629e+06	5.32507e+06	9.43763e+06	1.47032e+07	2.02384e+07	2.95245e+07
37041	298558	495125	823706	1.36675e+06	2.24275e+06	3.11202e+06	4.51319e+06	6.47919e+06	7.66606e+06
37049	54176.9	108923	235221	391721	730492	1.28935e+06	1.98983e+06	2.70908e+06	3.72996e+06
37053	751421	1.24836e+06	2.14171e+06	3.62493e+06	5.99752e+06	8.68021e+06	1.31446e+07	1.89792e+07	2.33871e+07
37055	897204	1.48856e+06	3.24785e+06	6.40762e+06	1.41291e+07	3.09446e+07	5.24119e+07	8.60584e+07	1.33576e+08
37073	575022	1.02114e+06	1.80585e+06	3.17116e+06	5.48407e+06	8.00811e+06	1.23019e+07	1.85155e+07	2.28575e+07
37091	0	0	0	0	0	0	0	0	0
37095	1.94997e+06	4.09642e+06	9.51616e+06	1.66962e+07	3.54525e+07	6.53149e+07	1.11872e+08	1.57113e+08	2.30754e+08
37103	0	0	0	0	0	0	0	0	0
37129	589192	1.10265e+06	2.06336e+06	3.44881e+06	6.44969e+06	1.1869e+07	1.91617e+07	2.74581e+07	3.87014e+07
37133	220522	474106	988973	1.72601e+06	3.27484e+06	6.02283e+06	9.61095e+06	1.35493e+07	1.87197e+07
37137	29305.9	58919.7	130639	215349	433592	750273	1.21946e+06	1.62945e+06	2.32496e+06
37139	2.26916e+06	3.97579e+06	6.9233e+06	1.19407e+07	2.0227e+07	2.89109e+07	4.34362e+07	6.38913e+07	7.70828e+07
37141	162470	292746	552595	931068	1.75566e+06	3.2596e+06	5.15311e+06	7.45508e+06	1.06051e+07
37143	318314	544168	921911	1.54596e+06	2.54456e+06	3.53371e+06	5.15447e+06	7.36653e+06	8.64504e+06
37147	1560.64	3391.95	7945.27	13582.6	25077.5	44536.4	68266	92087.3	121433
37177	2.87306e+06	5.03178e+06	9.40128e+06	1.46145e+07	2.62051e+07	4.21814e+07	6.56746e+07	8.66401e+07	1.19866e+08
37187	146045	236161	416033	621386	1.08788e+06	1.7272e+06	2.67171e+06	3.54222e+06	4.96163e+06
41007	736949	942983	1.14069e+06	1.38173e+06	1.6896e+06	2.0729e+06	2.66929e+06	3.18842e+06	3.81195e+06
41009	43058	55949.4	67758.6	82956.7	100939	123387	153271	181532	212538
41011	439971	554672	690925	902384	1.21072e+06	1.61726e+06	2.06153e+06	2.61015e+06	3.25653e+06
41015	2513.69	2802.89	3352.18	3905.42	5297.82	6708.84	7959.55	10361.4	12319.8
41019	25896.3	32778.4	42445	56152.1	75132.1	98608.5	127078	158305	199823
41039	17888.8	23582.9	30026.3	38882.6	50808.8	62849.1	81773.5	99453.1	124447
41041	28631.8	36552.6	45327.5	57573.3	74368.1	90274	118179	142940	181719
41051	70239	86789.2	100735	120521	145214	173578	197890	232026	263546
41057	51791.2	71801.5	85774.1	110898	135363	177751	231703	282931	345735
42017	807600	1.32218e+06	2.28519e+06	3.82996e+06	6.52488e+06	1.00383e+07	1.55582e+07	2.24116e+07	2.83966e+07
42029	0	0	0	0	0	0	0	0	0
42045	2.65589e+06	4.41895e+06	7.96505e+06	1.2167e+07	1.99257e+07	3.40257e+07	4.9423e+07	7.00545e+07	8.60126e+07
42091	0	0	0	0	0	0	0	0	0
42101	6.24508e+06	1.01753e+07	1.74749e+07	2.75767e+07	4.50486e+07	7.09635e+07	1.05511e+08	1.48496e+08	1.82079e+08
44001	330506	592693	1.03593e+06	1.77246e+06	2.93861e+06	4.28394e+06	6.05521e+06	8.4084e+06	1.00432e+07
44003	210111	362865	607143	982388	1.52994e+06	2.13024e+06	2.90448e+06	3.9248e+06	4.63583e+06
44005	17905.9	31766.1	54810.4	92481.7	150973	216447	300428	409678	480912
44007	293525	512038	858678	1.40833e+06	2.22583e+06	3.14536e+06	4.32347e+06	5.89092e+06	7.05261e+06
44009	119174	211533	365225	616675	1.0075e+06	1.44569e+06	2.00853e+06	2.74156e+06	3.22132e+06
45013	1.50002e+06	2.68505e+06	5.03924e+06	8.087e+06	1.27871e+07	1.82593e+07	2.54578e+07	3.4761e+07	4.66005e+07
45015	616029	1.17064e+06	2.13093e+06	2.09142e+06	3.72168e+06	5.44822e+06	7.79684e+06	1.09626e+07	1.4222e+07
45019	5.10541e+06	9.63818e+06	1.83765e+07	3.05066e+07	5.05336e+07	7.32489e+07	1.04261e+08	1.45851e+08	1.9468e+08
45029	65798.1	128780	258353	439779	761150	1.14321e+06	1.6738e+06	2.38639e+06	3.26189e+06
45043	100847	172086	285492	420487	721361	1.01988e+06	1.40905e+06	1.90644e+06	2.38095e+06
45051	341112	598336	1.0171e+06	1.60774e+06	2.75912e+06	3.93904e+06	5.51086e+06	7.66142e+06	9.75819e+06
45053	46260.8	80698.4	139815	234223	359675	498350	672920	888819	1.11375e+06
48007	1.57322e+06	4.78791e+06	1.61578e+07	4.72935e+07	1.04365e+08	2.11315e+08	3.52436e+08	5.17929e+08	6.46785e+08
48039	2.73751e+07	7.73427e+07	2.31202e+08	6.3908e+08	1.46966e+09	2.64819e+09	4.12858e+09	5.58336e+09	6.84892e+09
48057	965640	3.78857e+06	1.63464e+07	4.67513e+07	1.086e+08	2.02685e+08	2.91774e+08	3.59702e+08	4.00124e+08
48061	1.91702e+06	4.67881e+06	1.14791e+07	2.68295e+07	6.21889e+07	1.12347e+08	1.92338e+08	3.0753e+08	4.74722e+08
48071	6.88857e+06	1.65848e+07	4.59584e+07	1.04225e+08	2.13012e+08	3.48914e+08	5.6141e+08	7.92147e+08	1.08374e+09
48167	1.85673e+07	4.53935e+07	1.36423e+08	3.55723e+08	8.19362e+08	1.49114e+09	2.46122e+09	3.52347e+09	4.60281e+09
48201	8.13099e+07	2.02222e+08	5.23273e+08	1.19176e+09	2.43928e+09	4.15974e+09	6.33775e+09	8.79638e+09	1.11648e+10
48239	1.39292e+06	4.66071e+06	1.95494e+07	5.68372e+07	1.3666e+08	2.55758e+08	3.93214e+08	5.08725e+08	5.90589e+08
48245	5.05026e+07	1.23619e+08	3.59171e+08	9.64332e+08	2.43126e+09	4.57835e+09	8.19595e+09	1.28144e+10	1.92259e+10
48261	0	0	0	0	0	0	0	0	0
48273	213462	476099	1.09504e+06	2.50818e+06	5.29379e+06	9.49792e+06	1.62845e+07	2.62196e+07	3.75679e+07
48321	3.03892e+06	9.82096e+06	3.30929e+07	9.36341e+07	2.08927e+08	3.72878e+08	5.65905e+08	7.53351e+08	9.15187e+08
48355	504445	1.25304e+06	2.97063e+06	7.10879e+06	1.74002e+07	3.39649e+07	6.20994e+07	1.06586e+08	1.59438e+08
48361	2.50149e+06	5.71635e+06	1.46928e+07	3.81498e+07	9.70306e+07	1.97895e+08	3.45201e+08	6.03592e+08	9.8296e+08
48391	373539	1.09302e+06	3.37238e+06	1.07754e+07	2.59653e+07	5.54344e+07	9.55406e+07	1.49874e+08	2.02351e+08
48409	778955	2.03587e+06	5.11572e+06	1.45316e+07	3.45764e+07	7.05606e+07	1.25308e+08	2.0538e+08	3.03758e+08
48469	548709	1.88849e+06	7.13879e+06	2.15517e+07	5.20656e+07	1.03933e+08	1.69571e+08	2.36032e+08	2.83384e+08
48489	79392	196212	494066	1.17727e+06	2.92239e+06	5.38991e+06	9.44922e+06	1.57519e+07	2.52631e+07
51001	6.37561e+06	1.07148e+07	1.83532e+07	2.92984e+07	5.08232e+07	8.71574e+07	1.4425e+08	2.04549e+08	2.68146e+08
51013	0	0	0	0	0	0	0	0	0
51033	0	0	0	0	0	0	0	0	0
51036	85562.2	118802	190609	294594	464714	690171	1.00281e+06	1.3732e+06	1.72195e+06
51041	1.75971e+06	2.48467e+06	4.05716e+06	6.24054e+06	9.73394e+06	1.41191e+07	2.03725e+07	2.93705e+07	3.65179e+07
51057	1.06871e+06	1.7554e+06	3.33664e+06	6.53687e+06	1.26958e+07	2.40662e+07	4.23538e+07	6.17263e+07	8.47402e+07
51059	179033	278579	475007	870909	1.45867e+06	2.44154e+06	3.98204e+06	5.4399e+06	6.7065e+06
51073	5.53626e+06	9.02616e+06	1.7364e+07	3.38445e+07	6.59105e+07	1.22e+08	2.09921e+08	2.95412e+08	4.0836e+08
51087	7724.5	10400.9	16089.7	23379.9	34348.1	46856.1	63434.3	86048.8	101101
51093	3.28543e+06	5.24771e+06	8.59841e+06	1.42801e+07	2.38561e+07	3.48229e+07	5.31897e+07	7.87673e+07	9.68993e+07
51095	305762	494788	944296	1.82633e+06	3.53604e+06	6.82601e+06	1.16738e+07	1.63421e+07	2.24913e+07
51097	64016.4	106869	217123	432069	852026	1.61974e+06	2.80255e+06	4.13676e+06	5.6814e+06
51099	127905	189920	305524	529468	847479	1.366e+06	2.17874e+06	2.91954e+06	3.61527e+06
51101	718755	1.13615e+06	2.14658e+06	3.77477e+06	6.70284e+06	1.1186e+07	1.80956e+07	2.73736e+07	3.60657e+07
51103	435756	681800	1.3034e+06	2.57608e+06	5.14894e+06	1.0264e+07	1.8093e+07	2.59542e+07	3.64068e+07
51115	8.93023e+06	1.45213e+07	2.64909e+07	5.14139e+07	9.04408e+07	1.74926e+08	2.99649e+08	4.20162e+08	5.79082e+08
51119	45064.9	64082.7	110433	198138	362382	668104	1.09746e+06	1.47424e+06	1.94227e+06
51127	9038.4	13792.7	25371.5	44816	78400.4	131212	203665	281617	352918
51131	168906	295137	517613	853164	1.54577e+06	2.76083e+06	4.75987e+06	6.89527e+06	9.12535e+06
51133	1.086e+06	1.68952e+06	3.20824e+06	6.3117e+06	1.25714e+07	2.47385e+07	4.34932e+07	6.27523e+07	8.71252e+07
51149	96026.1	141241	240617	385397	624828	946629	1.41278e+06	2.0974e+06	2.6735e+06
51153	0	0	0	0	0	0	0	0	0
51159	584069	955318	1.86979e+06	3.73026e+06	7.49843e+06	1.47549e+07	2.62019e+07	3.83582e+07	5.29805e+07
51179	93.553	142.339	236.989	423.731	690.749	1124.24	1795.13	2356.19	2810.6
51181	400449	554872	878263	1.38565e+06	2.19661e+06	3.3802e+06	4.88437e+06	6.32301e+06	7.90322e+06
51193	179308	296956	593384	1.22896e+06	2.50647e+06	4.6644e+06	8.34032e+06	1.29721e+07	1.68604e+07
51199	1.36973e+06	2.05855e+06	3.58723e+06	6.32048e+06	1.11858e+07	1.95697e+07	3.1323e+07	4.28835e+07	5.80059e+07
51510	582345	913697	1.57132e+06	2.90617e+06	4.91181e+06	8.29613e+06	1.3771e+07	1.88321e+07	2.34371e+07
51550	3.62453e+06	5.87535e+06	9.55986e+06	1.57633e+07	2.61373e+07	3.69877e+07	5.61086e+07	8.43467e+07	1.02484e+08
51650	4.20476e+06	5.85838e+06	9.41801e+06	1.53344e+07	2.5087e+07	4.07033e+07	5.84546e+07	7.48252e+07	9.55843e+07
51670	0	0	0	0	0	0	0	0	0
51700	783997	929387	1.4777e+06	2.3777e+06	3.84002e+06	4.66744e+06	6.83428e+06	8.70521e+06	1.09279e+07
51710	1.35858e+07	2.17693e+07	3.49576e+07	5.68509e+07	9.2868e+07	1.29611e+08	1.93583e+08	2.8686e+08	3.44122e+08
51735	151885	211824	340906	555685	910197	1.47869e+06	2.20326e+06	2.83357e+06	3.6352e+06
51740	602343	800273	1.35712e+06	2.33155e+06	4.02921e+06	5.94171e+06	9.37118e+06	1.45771e+07	1.82338e+07
51760	2.66261e+06	3.79123e+06	6.24656e+06	9.69384e+06	1.52531e+07	2.23103e+07	3.24531e+07	4.7125e+07	5.89615e+07
51800	424071	705182	1.17996e+06	2.00112e+06	3.41469e+06	4.97587e+06	7.75981e+06	1.19547e+07	1.48341e+07
51810	1.00858e+06	1.52739e+06	2.10424e+06	3.35635e+06	5.34732e+06	7.45321e+06	1.10928e+07	1.59976e+07	1.91816e+07
51830	0	0	0	0	0	0	0	0	0
53009	5623.5	5903.97	6187.92	7121.14	8312.76	9659.09	10404	11961.3	13809.1
53011	13544.1	16735.4	19321.6	23240	27855.8	33299.6	37583.7	44519.7	50080
53015	4.91464e+06	6.3979e+06	8.26768e+06	1.04289e+07	1.30758e+07	1.54199e+07	1.9703e+07	2.27908e+07	2.60078e+07
53027	2.70132e+06	3.11565e+06	3.55416e+06	4.14248e+06	4.77962e+06	5.66223e+06	6.66442e+06	7.67701e+06	8.91603e+06
53029	75617.5	92157.5	100800	130605	145866	179590	214799	259729	295635
53031	18333.6	20035.2	21548	25809.5	29097.7	36322.5	41678.5	48449	57041.3
53033	242239	324279	442387	609393	812455	1.13388e+06	1.41495e+06	1.86143e+06	2.31007e+06
53035	41139.3	51285.9	58159.2	73004.2	85483.3	119450	141536	168500	200804
53045	12932.4	15907.4	19050.5	24959.8	30306.3	40914.5	49863.9	61343	76035.4
53049	53342.6	60240	68440.4	75189.7	89309.9	102272	127630	147114	170046
53053	133185	178884	235455	314517	406835	541538	692267	860785	1.05099e+06
53055	3338.05	3530.28	3514.07	4079.03	4422.34	5092.9	5664.57	6579.35	7177.69
53057	810427	1.1346e+06	1.48204e+06	1.9857e+06	2.51177e+06	3.35828e+06	4.21853e+06	5.27787e+06	6.01421e+06
53059	0	0	0	0	0	0	0	0	0
53061	382124	501597	641470	837231	1.05804e+06	1.41466e+06	1.74527e+06	2.21915e+06	2.59941e+06
53067	18040.1	21611.6	26877.8	34299.1	43522	54729.2	74011.2	89569.4	108409
53069	23982.1	27375.1	32376.8	37468.9	46714.2	55426.2	72540.8	84791.5	98311.1
53073	46674.9	54498.5	61509.6	74758.5	87709.1	108162	127974	152582	169120

## Sheet: low SLR - DA
FIPS\year	2020	2030	2040	2050	2060	2070	2080	2090	2100
1003	459636	603454	937484	1.4642e+06	1.21341e+06	755668	753036	853681	1.19541e+06
1097	724501	1.17573e+06	653638	1.14506e+06	2.02769e+06	3.18387e+06	3.61552e+06	5.043e+06	5.15402e+06
6001	1.29118e+06	2.14145e+06	3.31577e+06	5.53474e+06	7.52834e+06	1.26e+07	1.9474e+07	2.19995e+07	2.17323e+07
6013	262266	394182	571401	882968	1.3344e+06	944981	1.41494e+06	1.88918e+06	2.61373e+06
6015	827.166	1039.44	1466.98	1927.84	2750.21	3571.49	5108.14	6107.91	7454
6023	507533	690853	1.05963e+06	1.51204e+06	2.30547e+06	2.11972e+06	1.73675e+06	2.03256e+06	1.88766e+06
6037	3.48779e+06	6.82746e+06	1.17025e+07	1.53879e+07	2.03813e+07	2.03441e+07	2.84894e+07	2.32911e+07	2.04464e+07
6041	1.73572e+06	2.90024e+06	3.77003e+06	4.34925e+06	6.45791e+06	9.79267e+06	1.35537e+07	1.50157e+07	1.82968e+07
6045	3109.97	4532.78	6503.09	10273.4	15844.8	22800.9	31943.3	46115.2	57241.1
6053	38072.8	69287.6	117035	204105	356640	574766	839017	1.1147e+06	1.42279e+06
6055	953.22	1833.06	3259.72	6372.71	10576.5	19557.4	30503.9	45511.6	58528.5
6059	5.83977e+06	1.06677e+07	1.89517e+07	3.02342e+07	4.14298e+07	3.81069e+07	4.19417e+07	4.01389e+07	3.66998e+07
6067	0	0	0	0	0	0	0	0	0
6073	2.10023e+06	3.707e+06	6.58917e+06	9.98245e+06	1.34594e+07	1.50274e+07	1.66935e+07	1.07342e+07	8.60999e+06
6075	59896.2	111990	162780	306451	501524	358232	553475	647438	893535
6077	0	0	0	0	0	0	0	0	0
6079	11555.4	22324.4	38719.2	69015.9	111289	190020	276907	357716	468091
6081	3.06611e+06	5.55815e+06	7.33798e+06	9.35544e+06	1.44615e+07	2.44648e+07	4.11494e+07	4.93252e+07	6.18208e+07
6083	78765.1	152295	239324	398800	525066	787068	981472	971797	959523
6085	872213	1.48619e+06	2.4799e+06	4.18732e+06	6.98243e+06	8.51351e+06	1.32371e+07	1.33729e+07	1.40478e+07
6087	15807.6	31689.1	50705.6	92855.7	156059	264024	420516	550542	716568
6095	595891	816592	1.23934e+06	1.33954e+06	1.94498e+06	3.20189e+06	4.33294e+06	4.88036e+06	5.15664e+06
6097	264641	428705	665654	1.16122e+06	1.06758e+06	1.73755e+06	2.54603e+06	2.33529e+06	1.12096e+06
6111	105652	195292	312672	536364	782840	1.1798e+06	1.57259e+06	1.62267e+06	876510
6113	0	0	0	0	0	0	0	0	0
9001	1.19903e+06	1.96526e+06	2.68631e+06	3.221e+06	2.7709e+06	2.38166e+06	855374	705777	437059
9003	0	0	0	0	0	0	0	0	0
9007	12231.4	15779.8	24881.3	39964.3	65647.5	109508	147653	198387	21781.1
9009	868787	1.23393e+06	1.91261e+06	2.21264e+06	2.75974e+06	2.45764e+06	1.78796e+06	642252	609905
9011	72427.1	97643.9	150139	238944	393618	190570	73556.6	56600.3	52375.8
10001	485035	845944	944724	1.3471e+06	2.06738e+06	2.98846e+06	4.15092e+06	4.15714e+06	3.85181e+06
10003	612344	1.15373e+06	2.2573e+06	2.97529e+06	3.3954e+06	5.14476e+06	3.79361e+06	4.79398e+06	5.10064e+06
10005	1.15758e+06	1.86204e+06	2.97893e+06	4.06726e+06	6.45332e+06	8.69755e+06	8.29737e+06	1.00735e+07	1.06014e+07
11001	336058	512070	883517	1.57945e+06	2.64621e+06	345156	345156	116397	116397
12005	312638	498177	801926	1.28226e+06	1.60395e+06	345766	413401	170239	163931
12009	224628	413683	693859	1.13247e+06	1.25636e+06	1.29718e+06	1.19541e+06	633600	301430
12011	622181	1.70368e+06	4.20494e+06	7.5847e+06	6.80131e+06	4.91806e+06	5.14408e+06	4.73144e+06	1.49316e+06
12015	8062.11	12481.9	22014.4	40971.6	69063.5	145516	253625	20542	20542
12017	63832.8	88338.9	123826	229866	250141	393286	664846	641307	116186
12019	29590.8	62372	111330	195603	323047	525165	72634	72634	27237.8
12021	65244	119033	313481	112370	155764	214192	366391	590424	219568
12027	0	0	0	0	0	0	0	0	0
12029	2599.27	3566.36	5160.2	7880.4	11413.8	16645.8	24220.7	34760.2	44771.6
12031	880575	855724	1.27365e+06	698060	932587	1.1588e+06	354872	416212	419734
12033	0	0	0	0	0	0	0	0	0
12035	10491.1	29509.9	61992.7	119025	213591	401108	96605.8	116803	110708
12037	15233.5	20924.1	29866.5	43605.5	66386.8	95531.7	141743	211512	76071
12045	24456.3	35032.7	50098.5	73199.3	112005	162086	258849	22170.4	22170.4
12053	56908.6	74912.8	117533	243175	388440	134405	194796	186966	54148.3
12057	733642	1.10451e+06	1.66675e+06	1.55245e+06	1.00882e+06	1.5651e+06	965398	387827	436267
12061	0	0	0	0	0	0	0	0	0
12065	0	0	0	0	0	0	0	0	0
12069	0	0	0	0	0	0	0	0	0
12071	381154	507154	847181	860306	1.30265e+06	1.82278e+06	765222	350051	217566
12075	0	0	0	0	0	0	0	0	0
12077	0	0	0	0	0	0	0	0	0
12081	56171.9	81604.7	121617	247698	443567	905958	234998	81198.1	42211.6
12083	0	0	0	0	0	0	0	0	0
12085	16246.8	51686.6	121971	323486	225376	333377	505474	201814	257958
12086	2.70598e+06	6.51845e+06	8.93092e+06	1.29528e+07	1.40932e+07	9.95854e+06	8.89202e+06	4.28984e+06	2.68971e+06
12087	192069	503962	1.47925e+06	3.455e+06	5.57517e+06	7.15998e+06	9.57252e+06	5.11771e+06	4.06239e+06
12089	34658.6	76742.7	144820	289326	502878	825528	508110	205680	81891.7
12091	387764	573088	881088	618654	912787	617590	99871.8	120681	120681
12095	0	0	0	0	0	0	0	0	0
12099	130247	353007	848234	2.2565e+06	1.52582e+06	1.21169e+06	1.43766e+06	422510	323561
12101	411338	702429	1.1138e+06	1.67732e+06	1.50941e+06	1.06847e+06	1.03114e+06	1.16404e+06	315188
12103	458400	773713	1.21198e+06	2.54555e+06	2.1358e+06	3.4435e+06	5.86165e+06	4.94943e+06	1.03777e+06
12107	1192.04	2516.75	4479.78	7735.25	12987.9	23140.5	29673.7	40664.7	54356.8
12109	184197	393099	665926	1.12629e+06	718356	1.11804e+06	686916	913471	473137
12111	7310.47	15898.2	27891	51607.8	82059	115969	175780	236291	25361.9
12113	0	0	0	0	0	0	0	0	0
12115	739600	1.0801e+06	1.6183e+06	1.79355e+06	1.56945e+06	1.04717e+06	730480	411125	382857
12123	2462.95	3345.5	4750.36	7076.84	10542.2	14020.6	19954.3	28137.7	35295
12127	453193	909732	1.56909e+06	2.07032e+06	2.00772e+06	1.95587e+06	1.33494e+06	1.5719e+06	972758
12129	10280.2	13664.8	19919.2	29635.2	45059.7	59568.1	78174.4	114823	152388
12131	101978	144854	216191	318015	493627	114429	133897	107963	146831
13029	6629.37	11639.8	19261	31956.6	48479.5	64809.8	87427.7	115414	140923
13039	428935	564110	364949	579482	823478	1.18927e+06	1.63947e+06	2.3412e+06	1.24132e+06
13051	3.17671e+06	5.3452e+06	7.059e+06	9.97325e+06	1.22589e+07	1.02311e+07	9.5269e+06	8.8856e+06	9.22389e+06
13103	0	0	0	0	0	0	0	0	0
13127	211178	478061	949286	1.7254e+06	2.94579e+06	3.53766e+06	3.45195e+06	3.40497e+06	3.17362e+06
13179	455032	233673	388190	588867	952696	1.29636e+06	1.53106e+06	2.06615e+06	2.55182e+06
13191	564559	1.23623e+06	509744	790203	1.12905e+06	1.53846e+06	1.50709e+06	1.36321e+06	1.29959e+06
22005	128234	276058	1.14774e+06	1.60386e+06	512656	119510	90549.2	163952	212362
22007	108382	466072	2.60198e+06	766988	783358	343608	353915	719991	750269
22019	1.17999e+06	2.26771e+06	2.46708e+06	2.69867e+06	752028	484225	472432	1.03657e+06	1.188e+06
22023	8785.64	26221.1	83714.1	238635	589550	235727	343512	69940.4	73315.3
22045	14490.5	47162.9	216340	789276	441007	57290	44890.5	32163.6	53826.6
22047	127831	129170	58307.3	88029.1	151454	479404	301337	160718	148057
22051	1.65946e+07	2.71956e+07	5.72208e+07	2.71549e+07	1.34731e+07	1.1964e+07	1.74377e+07	2.83127e+07	2.88972e+07
22053	3904.96	9555.83	32799.2	85383.6	197908	23393.6	23393.6	13462.1	13462.1
22057	1.46453e+06	6.13485e+06	2.99479e+07	3.89789e+06	4.48854e+06	1.53463e+06	1.53463e+06	2.84242e+06	5.52372e+06
22063	18286.5	42011	185409	737506	1.84092e+06	306437	306437	114914	114914
22071	6.22466e+07	5.1093e+07	3.51746e+07	2.67116e+07	2.16942e+07	2.18615e+07	3.04682e+07	3.27679e+07	4.28383e+07
22075	722491	1.73341e+06	2.37754e+06	1.2769e+06	726151	403905	464930	669293	722692
22087	1.6773e+06	3.8101e+06	3.28803e+06	5.34372e+06	5.68872e+06	6.10605e+06	9.08553e+06	1.00191e+07	8.97739e+06
22089	1.89255e+06	3.05904e+06	4.60543e+06	4.42335e+06	2.15639e+06	2.75207e+06	4.03877e+06	5.86617e+06	6.02399e+06
22093	0	0	0	0	0	0	0	0	0
22095	0	0	0	0	0	0	0	0	0
22099	132.741	323.881	1446.94	5486.98	14142	27073	41180.2	54998.5	64688.9
22101	1.75683e+06	7.61822e+06	2.21168e+07	1.2452e+07	6.12526e+06	4.91834e+06	4.79162e+06	6.72751e+06	9.73936e+06
22103	198236	296970	54702.9	54702.9	202854	202854	125894	125894	114854
22105	0	0	0	0	0	0	0	0	0
22109	1.64437e+06	5.00734e+06	1.69906e+07	1.34326e+06	994067	647931	990316	2.14897e+06	1.94699e+06
22113	98809.2	297352	1.10699e+06	520067	1.03094e+06	642226	485395	637593	690922
23005	1.12096e+06	1.51667e+06	1.25642e+06	1.61192e+06	2.11581e+06	2.38734e+06	1.08192e+06	702063	394056
23009	111758	146173	185529	234950	311894	398645	479489	405126	448926
23011	4601.61	6445.66	7578.36	8902.91	11732.5	12799.9	14711	16216	16345.1
23013	34236.5	44987.8	51596.9	59075.1	75210.6	82863.1	93992.5	102926	106430
23015	54825.8	72895.8	83046.5	98011.1	127725	141021	164902	182595	191214
23019	176364	245189	322648	444988	136187	151207	116862	124885	134922
23023	343701	473327	580544	767501	1.05825e+06	1.26657e+06	1.60793e+06	1.246e+06	1.3938e+06
23027	31648.3	45257.7	57393.5	71861.9	100849	122546	152987	182764	201489
23029	61594.7	79584.4	97256.9	125572	162669	204635	236968	277917	314031
23031	661624	847248	888449	1.12116e+06	1.50385e+06	1.78116e+06	2.10825e+06	2.40705e+06	2.45806e+06
24003	1.0156e+06	1.54562e+06	2.58773e+06	1.05825e+06	1.37727e+06	1.9536e+06	2.84718e+06	4.15797e+06	2.53409e+06
24005	97963.4	157583	257206	423866	695363	1.13428e+06	1.62678e+06	2.27276e+06	1.89422e+06
24009	46651.7	87481.8	194283	406596	448851	784566	1.29374e+06	1.7254e+06	1.12042e+06
24011	31917.5	64306.1	128849	194200	365337	701285	709451	733912	748287
24015	25941.5	42773.9	76833	121226	204252	332846	488490	509462	274730
24017	8958.93	13670.4	23796.7	42545.5	73231.7	118895	188098	254182	300759
24019	177579	355261	748674	1.37148e+06	2.72026e+06	5.10345e+06	6.29773e+06	8.0137e+06	8.63431e+06
24025	220846	355305	580030	93769.5	117978	118437	163275	272739	172394
24029	35333.5	54909.2	91024.5	143210	234906	398178	568828	791077	667196
24033	5028.79	9565.53	20747.8	42956	85281.3	153221	257556	375991	328795
24035	81479	128803	225603	364698	621894	476482	679263	894163	644845
24037	94717.2	174171	373298	224797	364856	523074	590464	670486	744405
24039	244629	451136	796927	1.19652e+06	2.02892e+06	3.37056e+06	5.07691e+06	6.52198e+06	7.70762e+06
24041	206081	351518	747562	575181	488317	767994	1.1728e+06	1.5492e+06	1.48592e+06
24045	177096	430454	968034	1.61603e+06	3.35084e+06	1.39084e+06	1.941e+06	2.41476e+06	2.20332e+06
24047	2.76848e+06	4.44398e+06	7.21148e+06	9.87773e+06	1.2399e+07	1.41046e+07	7.58886e+06	7.49486e+06	7.61307e+06
24510	1.34623e+06	1.50723e+06	1.78538e+06	2.91553e+06	1.07387e+06	666386	496498	564915	509693
25001	932979	1.55657e+06	2.54274e+06	4.17293e+06	6.86308e+06	9.96869e+06	1.6678e+07	1.50852e+07	1.31661e+07
25005	953967	1.71367e+06	2.93699e+06	4.39574e+06	7.27487e+06	8.22276e+06	7.11508e+06	8.33288e+06	4.71713e+06
25007	27687.4	53194.4	91407.6	144761	300064	486910	838991	1.16755e+06	1.36769e+06
25009	7.31081e+06	9.53201e+06	1.21171e+07	1.65328e+07	1.94728e+07	2.24595e+07	2.29177e+07	1.43434e+07	1.38589e+07
25017	2.95572e+07	3.7206e+07	3.75327e+07	4.41265e+07	4.74771e+07	4.95958e+07	4.75977e+07	2.42303e+07	2.20891e+07
25019	12122	20788.2	33936.4	52082.4	97856.3	147128	237461	318661	415412
25021	5.67041e+06	7.75374e+06	9.46311e+06	1.12994e+07	1.24129e+07	1.45479e+07	1.65856e+07	1.10565e+07	1.15847e+07
25023	3.53354e+06	4.50102e+06	6.21793e+06	8.39645e+06	1.08571e+07	1.32738e+07	1.74068e+07	1.77865e+07	1.44083e+07
25025	3.58482e+07	4.21758e+07	4.53613e+07	4.50056e+07	5.79642e+07	3.87722e+07	3.97698e+07	3.89836e+07	4.20521e+07
28045	658252	1.15351e+06	537055	775738	142922	154986	160917	327447	355471
28047	3.55849e+06	5.65197e+06	1.91482e+06	1.68197e+06	608022	777709	1.05481e+06	1.30209e+06	1.14286e+06
28059	494308	888251	1.29908e+06	2.36135e+06	594770	547368	278396	424469	437350
33015	807527	1.18302e+06	1.26114e+06	1.74333e+06	2.50741e+06	2.97209e+06	3.74036e+06	3.86298e+06	3.51783e+06
33017	7628.06	10396.2	12515.1	17103.1	23387.7	28009	34478.5	38255.2	41354.7
34001	2.43169e+06	3.71551e+06	4.49989e+06	6.4427e+06	5.48147e+06	1.67823e+06	1.41568e+06	955520	1.04641e+06
34003	5.83142e+06	8.20688e+06	4.91861e+06	2.20811e+06	1.38889e+06	1.09682e+06	1.47988e+06	1.96227e+06	1.99995e+06
34005	4.03898e+06	3.01279e+06	4.4213e+06	5.14629e+06	6.32239e+06	3.06229e+06	1.76778e+06	1.29559e+06	996692
34007	3.79619e+06	4.76688e+06	7.50288e+06	1.0554e+07	1.36264e+07	1.17983e+07	3.32606e+06	3.06384e+06	2.86266e+06
34009	2.89892e+06	3.55025e+06	3.81571e+06	3.5499e+06	2.02703e+06	1.54186e+06	1.92518e+06	2.58094e+06	2.20693e+06
34011	150084	288608	560530	262106	379953	534472	145762	171342	187586
34013	1.10911e+06	1.46212e+06	2.34344e+06	3.74493e+06	1.72278e+06	589514	372349	299477	792508
34015	277525	448536	785476	513262	752280	1.1239e+06	126469	129603	78354.5
34017	7.35174e+06	9.23513e+06	7.70567e+06	5.98863e+06	4.5313e+06	1.58837e+06	1.69736e+06	1.66723e+06	2.14657e+06
34021	363170	363170	136189	136189	136189	183546	183546	153948	153948
34023	880030	876983	641495	226981	181585	136189	157950	180707	379443
34025	2.93588e+06	3.46685e+06	5.44706e+06	5.46221e+06	2.21771e+06	1.00188e+06	601625	671859	1.08053e+06
34029	1.60988e+06	2.15574e+06	2.11869e+06	1.94115e+06	1.73424e+06	595932	692387	649286	740755
34033	341461	642831	1.28597e+06	2.06685e+06	3.13409e+06	4.2481e+06	3.54094e+06	2.50387e+06	1.69665e+06
34035	0	0	0	0	0	0	0	0	0
34039	148215	184716	269146	81713.3	81713.3	81713.3	81713.3	81713.3	345941
36001	0	0	0	0	0	0	0	0	0
36005	529924	727518	259312	259312	289699	301159	345361	338198	826446
36021	0	0	0	0	0	0	0	0	0
36027	0	0	0	0	0	0	0	0	0
36039	0	0	0	0	0	0	0	0	0
36047	27237.8	27237.8	27237.8	27237.8	27237.8	27237.8	27237.8	27237.8	118560
36059	3.46071e+06	5.6906e+06	5.98266e+06	4.68022e+06	3.53639e+06	2.0949e+06	1.73514e+06	1.35811e+06	1.45332e+06
36061	2.34588e+06	2.72486e+06	3.91251e+06	2.70285e+06	1.02669e+06	650392	590739	772296	1.12681e+06
36071	0	0	0	0	0	0	0	0	0
36079	0	0	0	0	0	0	0	0	0
36081	1.63663e+06	1.82088e+06	708199	873955	582556	434238	521223	463823	722895
36083	33962.8	41837.8	60847.6	88053.7	126922	181529	204818	271111	28592.5
36085	198452	306749	86684.2	95478.1	66262.5	87131.1	110460	171008	196744
36087	13715.6	22013.8	34756.7	49827.1	74947.8	106109	134969	18021.6	18021.6
36103	239031	434990	245974	373839	606162	756071	125721	140321	91777
36111	27652.5	43721.8	69252	6933.82	6933.82	3290.26	3290.26	9369.29	9369.29
36119	0	0	0	0	0	0	0	0	0
37013	572471	1.1816e+06	1.80425e+06	1.70369e+06	2.30042e+06	3.78105e+06	3.61101e+06	4.53243e+06	5.58371e+06
37015	332471	549100	452189	644421	597791	607164	199647	230797	212168
37019	99216.3	169176	309827	524460	961671	1.62749e+06	2.43891e+06	3.15077e+06	3.04182e+06
37029	646221	1.12516e+06	1.23071e+06	1.24317e+06	856401	1.0708e+06	1.45257e+06	2.02689e+06	2.4145e+06
37031	422029	829043	1.08801e+06	1.70557e+06	3.24195e+06	4.97247e+06	5.53825e+06	6.98511e+06	9.23357e+06
37041	298558	495125	823706	1.36675e+06	630297	823391	1.04327e+06	806010	996288
37049	54176.9	108923	235221	391721	730492	1.28935e+06	307984	368896	374692
37053	751421	1.24836e+06	1.60993e+06	2.62129e+06	1.48902e+06	1.9835e+06	2.66988e+06	3.67945e+06	4.45842e+06
37055	897204	1.48856e+06	3.24785e+06	5.68019e+06	1.08231e+07	1.21207e+07	1.39648e+07	2.10185e+07	1.89232e+07
37073	93202.4	108483	89376.4	134280	209029	127117	155875	175857	196282
37091	0	0	0	0	0	0	0	0	0
37095	1.94997e+06	3.30497e+06	5.25689e+06	7.28181e+06	1.44602e+07	1.50861e+07	9.63794e+06	1.06387e+07	1.32827e+07
37103	0	0	0	0	0	0	0	0	0
37129	589192	1.10265e+06	2.06336e+06	2.77592e+06	3.17495e+06	4.62908e+06	5.4046e+06	2.98069e+06	3.73496e+06
37133	220522	474106	988973	1.72601e+06	1.82505e+06	3.16052e+06	3.31331e+06	4.19353e+06	3.14781e+06
37137	29305.9	58919.7	130639	215349	433592	750273	658880	576698	754443
37139	2.26916e+06	2.07644e+06	3.39767e+06	5.46876e+06	5.65267e+06	4.32156e+06	5.37977e+06	5.54393e+06	6.24144e+06
37141	162470	292746	552595	931068	1.08188e+06	1.90148e+06	2.85064e+06	3.02313e+06	1.93513e+06
37143	318314	544168	921911	1.54596e+06	592254	764351	969754	1.34122e+06	1.63611e+06
37147	1560.64	3391.95	7945.27	13582.6	25077.5	44536.4	68266	92087.3	121433
37177	2.08221e+06	2.93112e+06	4.67428e+06	3.66649e+06	5.63361e+06	7.00891e+06	9.08457e+06	1.06474e+07	1.11468e+07
37187	146045	236161	416033	621386	659649	454382	617735	553692	742931
41007	207288	248736	280365	384588	432133	514379	604898	743440	832303
41009	21665.1	26863.7	30737.7	39675	45082	52574	60917.9	71615.9	78942
41011	426791	538478	671485	879727	1.18082e+06	1.57807e+06	2.01257e+06	2.55195e+06	3.18579e+06
41015	2513.69	2802.89	3352.18	3905.42	5297.82	6708.84	7959.55	10361.4	12319.8
41019	25896.3	32778.4	42445	56152.1	75132.1	98608.5	127078	158305	199823
41039	17888.8	23582.9	30026.3	38882.6	50808.8	62849.1	81773.5	99453.1	124447
41041	28631.8	36552.6	45327.5	57573.3	74368.1	90274	118179	142940	181719
41051	4902.09	4837.88	4837.88	10586.3	10586.3	9959.14	9959.14	15112.6	15112.6
41057	51791.2	71801.5	85774.1	110898	135363	177751	231703	282931	345735
42017	807600	821101	1.33587e+06	2.09516e+06	2.54279e+06	1.75009e+06	1.02795e+06	960107	1.09083e+06
42029	0	0	0	0	0	0	0	0	0
42045	2.0324e+06	2.74938e+06	4.1966e+06	5.21366e+06	5.52147e+06	4.18219e+06	3.50182e+06	4.20536e+06	4.63e+06
42091	0	0	0	0	0	0	0	0	0
42101	6.24508e+06	7.67192e+06	1.07023e+07	1.35179e+07	1.16715e+07	1.20671e+07	1.18917e+07	1.24685e+07	1.23636e+07
44001	330506	592693	1.03593e+06	747544	1.12677e+06	1.45892e+06	1.1155e+06	310538	264225
44003	210111	362865	607143	982388	294659	348995	326032	80542.6	80542.6
44005	17905.9	31766.1	54810.4	92481.7	150973	216447	300428	157968	182206
44007	293525	512038	858678	145268	145268	54475.5	54475.5	54475.5	70093.3
44009	119174	211533	365225	616675	1.0075e+06	300856	366959	364735	427770
45013	1.50002e+06	1.86052e+06	2.72767e+06	2.93395e+06	4.35579e+06	4.71618e+06	5.61852e+06	5.51688e+06	3.08928e+06
45015	616029	1.17064e+06	940249	1.34526e+06	1.4061e+06	1.92116e+06	854622	1.10585e+06	1.21566e+06
45019	5.10541e+06	8.88281e+06	1.39396e+07	2.20337e+07	2.40993e+07	2.72284e+07	2.52637e+07	2.32616e+07	1.81831e+07
45029	65798.1	128780	258353	439779	761150	1.14321e+06	1.6738e+06	1.53945e+06	594808
45043	100847	172086	285492	420487	721361	1.01988e+06	1.40905e+06	1.90644e+06	1.7831e+06
45051	341112	598336	1.0171e+06	1.60774e+06	1.45016e+06	1.9568e+06	2.51705e+06	2.88639e+06	2.52937e+06
45053	46260.8	80698.4	139815	234223	359675	498350	672920	519019	638932
48007	1.57322e+06	3.34261e+06	1.07853e+07	5.4205e+06	7.87484e+06	3.06714e+06	2.56149e+06	2.12249e+06	1.99624e+06
48039	2.65501e+07	6.94315e+07	1.81557e+08	1.07005e+08	6.86841e+07	5.82422e+07	6.03394e+07	4.41067e+07	4.90553e+07
48057	965640	3.78857e+06	9.7263e+06	7.41775e+06	3.55763e+06	1.66031e+06	1.75657e+06	2.0238e+06	2.33123e+06
48061	1.91702e+06	3.04014e+06	3.61396e+06	4.95691e+06	5.29526e+06	4.6103e+06	4.90696e+06	2.3982e+06	2.4638e+06
48071	3.43059e+06	4.98098e+06	6.4299e+06	7.11938e+06	5.4228e+06	3.84564e+06	3.75125e+06	3.91054e+06	4.11457e+06
48167	1.65798e+07	3.72285e+07	8.31546e+07	4.63089e+07	6.50153e+07	1.65869e+07	1.48488e+07	1.90247e+07	1.92126e+07
48201	3.71823e+07	4.88031e+07	3.40685e+07	3.40688e+07	1.06863e+07	1.10287e+07	1.71329e+07	1.94892e+07	2.04825e+07
48239	1.39292e+06	4.66071e+06	1.35134e+07	2.54662e+06	1.76934e+06	1.24241e+06	1.35005e+06	2.14401e+06	2.05005e+06
48245	4.86589e+07	1.14337e+08	2.91228e+08	4.32987e+08	2.93852e+08	3.4134e+08	8.86787e+07	9.57153e+07	1.22219e+08
48261	0	0	0	0	0	0	0	0	0
48273	213462	476099	1.09504e+06	331992	571383	871404	577472	223788	266246
48321	1.86834e+06	3.77398e+06	9.00909e+06	1.49049e+07	8.20222e+06	8.65015e+06	8.25275e+06	6.13204e+06	6.80408e+06
48355	504445	1.25304e+06	2.17155e+06	3.24107e+06	3.32003e+06	3.61808e+06	3.39121e+06	1.17113e+06	1.24362e+06
48361	2.50149e+06	3.04333e+06	6.58779e+06	8.2684e+06	6.1442e+06	6.57468e+06	7.25125e+06	2.44189e+06	4.01951e+06
48391	373539	1.09302e+06	3.37238e+06	1.96848e+06	1.4632e+06	499129	346215	595033	654964
48409	778955	2.03587e+06	3.89316e+06	3.33444e+06	4.03759e+06	5.63683e+06	2.04891e+06	2.97325e+06	3.97193e+06
48469	548709	1.88849e+06	4.06113e+06	3.45601e+06	673970	772645	885045	943487	1.16409e+06
48489	79392	196212	494066	204614	411673	279456	183804	135718	128986
51001	6.37561e+06	7.31396e+06	6.33904e+06	6.07104e+06	8.71612e+06	1.07183e+07	1.38588e+07	1.46057e+07	1.00527e+07
51013	0	0	0	0	0	0	0	0	0
51033	0	0	0	0	0	0	0	0	0
51036	85562.2	118802	190609	294594	159136	136492	181762	189276	59623.9
51041	41220.1	43696.8	48304.4	61387.4	71158.8	82760.5	99401.5	55110.7	112695
51057	1.06871e+06	964996	964539	1.46599e+06	1.23622e+06	2.0658e+06	1.89479e+06	1.05113e+06	762849
51059	179033	278579	475007	870909	600513	624337	218670	257759	333487
51073	2.94053e+06	3.04734e+06	4.53608e+06	4.53766e+06	6.8425e+06	6.79583e+06	7.45575e+06	5.94262e+06	3.90716e+06
51087	7724.5	10400.9	16089.7	23379.9	34348.1	46856.1	63434.3	8352.12	8455.6
51093	668355	1.03585e+06	798221	1.08296e+06	1.09754e+06	932402	1.1077e+06	1.1368e+06	514904
51095	305762	424886	397611	586451	336417	547330	404875	505236	477346
51097	64016.4	106869	217123	432069	288653	252598	280286	236926	185139
51099	127905	189920	305524	371989	353404	538315	110783	125276	98777.4
51101	718755	1.13615e+06	1.43169e+06	616911	874183	670147	634031	786173	777449
51103	435756	681800	1.08514e+06	547920	581024	891822	423088	451131	466166
51115	4.99351e+06	3.16095e+06	4.34286e+06	4.07747e+06	4.67758e+06	5.31074e+06	4.68398e+06	3.70089e+06	2.98912e+06
51119	45064.9	64082.7	110433	112972	104277	177788	172324	226684	149879
51127	9038.4	13792.7	25371.5	44816	78400.4	8670.25	9325.32	5916.5	6561.15
51131	168906	295137	517613	853164	1.54577e+06	1.69534e+06	1.44988e+06	1.44845e+06	792094
51133	1.086e+06	259053	341818	410474	450924	782017	732540	419922	380832
51149	53063.3	78316.3	133005	217436	236226	360267	405653	159080	185495
51153	0	0	0	0	0	0	0	0	0
51159	584069	251450	392344	293572	397267	542955	439731	501990	315633
51179	93.553	142.339	236.989	423.731	690.749	1124.24	1795.13	2356.19	2810.6
51181	327720	453028	225418	316123	246175	254395	273329	199202	226861
51193	179308	296956	491762	1.03026e+06	589432	338977	470731	319775	367400
51199	382893	398128	676185	691687	1.00391e+06	1.19437e+06	469924	435624	469157
51510	582345	913697	263882	161223	73280.8	73304.6	80466.3	112937	117788
51550	674783	1.00092e+06	848618	1.33234e+06	971912	626099	593967	409177	518387
51650	434144	411119	640500	1.09484e+06	1.22628e+06	576700	498621	417515	579807
51670	0	0	0	0	0	0	0	0	0
51700	565876	309729	456272	175423	223510	311207	188457	222049	228342
51710	4.54156e+06	5.1989e+06	5.15375e+06	4.93938e+06	3.22545e+06	2.80592e+06	3.07649e+06	3.17218e+06	2.65472e+06
51735	151885	211824	340906	413528	580174	430504	220015	257247	167067
51740	474483	594264	1.0275e+06	299141	425498	396614	425169	393433	222950
51760	124133	132539	105011	61306.3	61306.3	57967.5	57967.5	62641.8	120124
51800	303456	502656	785186	1.19422e+06	1.28716e+06	1.08539e+06	930768	802271	491705
51810	359596	458126	632009	679958	321171	417516	356102	499659	291757
51830	0	0	0	0	0	0	0	0	0
53009	5623.5	5903.97	6187.92	7121.14	8312.76	9659.09	10404	11961.3	13809.1
53011	13544.1	16735.4	19321.6	23240	27855.8	33299.6	37583.7	44519.7	50080
53015	3.4827e+06	4.5614e+06	5.84674e+06	7.46629e+06	9.29636e+06	1.10233e+07	1.40772e+07	1.42132e+07	1.27161e+07
53027	1.92135e+06	2.21816e+06	2.50958e+06	2.98802e+06	3.40936e+06	4.01173e+06	4.67158e+06	5.41873e+06	6.23168e+06
53029	57251.5	69206.5	75032.1	98519.2	108759	132913	156612	188702	212531
53031	18333.6	20035.2	21548	25809.5	29097.7	36322.5	41678.5	48449	57041.3
53033	242239	324279	442387	609393	812455	1.13388e+06	906180	1.14988e+06	1.34139e+06
53035	41139.3	51285.9	58159.2	73004.2	85483.3	119450	141536	168500	200804
53045	12932.4	15907.4	19050.5	24959.8	30306.3	40914.5	49863.9	61343	76035.4
53049	53342.6	60240	68440.4	75189.7	89309.9	102272	127630	147114	170046
53053	133185	178884	235455	314517	406835	541538	692267	860785	1.05099e+06
53055	3338.05	3530.28	3514.07	4079.03	4422.34	5092.9	5664.57	6579.35	7177.69
53057	810427	1.1346e+06	1.48204e+06	1.9857e+06	2.51177e+06	2.30715e+06	2.13618e+06	2.46848e+06	2.68046e+06
53059	0	0	0	0	0	0	0	0	0
53061	382124	501597	641470	837231	1.05804e+06	1.41466e+06	1.74527e+06	2.21915e+06	2.58767e+06
53067	18040.1	21611.6	26877.8	34299.1	43522	54729.2	74011.2	89569.4	108409
53069	23982.1	27375.1	32376.8	37468.9	46714.2	55426.2	72540.8	84791.5	98311.1
53073	46674.9	54498.5	61509.6	74758.5	87709.1	108162	127974	152582	169120

## Sheet: intlow SLR - RAA
FIPS\year	2020	2030	2040	2050	2060	2070	2080	2090	2100
1003	511352	743106	1.36458e+06	2.49768e+06	5.18482e+06	9.28202e+06	1.76283e+07	2.79694e+07	4.49579e+07
1097	820194	1.55654e+06	3.49766e+06	8.29324e+06	1.89045e+07	3.87633e+07	7.09576e+07	1.23391e+08	1.85181e+08
6001	1.66377e+06	2.7814e+06	5.6457e+06	1.06934e+07	2.12545e+07	3.9527e+07	6.6431e+07	1.04914e+08	1.53307e+08
6013	310963	486393	857466	1.53547e+06	2.96703e+06	6.02102e+06	1.10626e+07	1.93628e+07	3.15686e+07
6015	918.317	1412.67	1975.89	3095.99	4973.11	6964.16	10224.1	13667.3	18356.1
6023	563461	929840	1.46532e+06	2.41177e+06	3.95393e+06	5.95113e+06	9.17658e+06	1.32079e+07	1.97873e+07
6037	4.79422e+06	9.21236e+06	1.9389e+07	3.72747e+07	6.4512e+07	1.02098e+08	1.7191e+08	2.4308e+08	3.48721e+08
6041	2.05315e+06	4.08257e+06	7.32133e+06	1.43296e+07	2.46708e+07	4.60578e+07	7.2181e+07	1.10563e+08	1.56733e+08
6045	3479.92	6107.75	9758.97	16773.1	28255.2	45859.9	70952.1	104132	144397
6053	51226.8	93484.4	208084	395499	820094	1.35283e+06	2.28206e+06	3.35063e+06	4.7584e+06
6055	1075.65	2720.76	5620.1	12625.6	23528	51935.1	83643.3	138506	199265
6059	7.95491e+06	1.43143e+07	3.01277e+07	6.14155e+07	9.5525e+07	1.6625e+08	2.55632e+08	3.73494e+08	4.94708e+08
6067	0	0	0	0	0	0	0	0	0
6073	2.80266e+06	4.84691e+06	9.24874e+06	1.72902e+07	2.73646e+07	4.37188e+07	6.60109e+07	9.18864e+07	1.23906e+08
6075	77180.3	145656	277162	590028	1.19651e+06	2.26604e+06	4.36337e+06	6.60271e+06	1.04046e+07
6077	0	0	0	0	0	0	0	0	0
6079	16289.6	30981.6	69492	134139	249827	430789	688144	973610	1.39759e+06
6081	3.95089e+06	7.22898e+06	1.33493e+07	2.76021e+07	5.43058e+07	9.97862e+07	1.86263e+08	2.72515e+08	4.14478e+08
6083	106968	212493	346993	610209	908191	1.50766e+06	2.10545e+06	2.98076e+06	3.90081e+06
6085	1.12354e+06	1.92952e+06	4.22248e+06	8.09709e+06	1.68482e+07	3.18727e+07	5.3371e+07	8.66849e+07	1.26368e+08
6087	21269.1	42722.2	90079.3	181285	357986	612937	1.03486e+06	1.49986e+06	2.13684e+06
6095	655131	1.086e+06	1.85847e+06	3.23947e+06	5.54949e+06	1.21164e+07	2.03595e+07	3.40968e+07	5.68292e+07
6097	313039	603473	1.09298e+06	2.09851e+06	3.61148e+06	6.61628e+06	1.02386e+07	1.55281e+07	2.30896e+07
6111	143482	256330	471544	897443	1.40952e+06	2.27904e+06	3.37851e+06	4.78944e+06	6.55565e+06
6113	0	0	0	0	0	0	0	0	0
9001	1.56247e+06	2.7807e+06	4.8036e+06	7.35732e+06	1.17888e+07	1.82244e+07	2.70929e+07	3.48891e+07	4.42579e+07
9003	0	0	0	0	0	0	0	0	0
9007	14702.5	22706.5	40187.9	72888.6	147917	238225	369710	555506	753392
9009	1.07373e+06	1.74592e+06	2.89226e+06	4.47925e+06	7.21025e+06	1.03533e+07	1.44484e+07	1.9003e+07	2.4065e+07
9011	87059.5	136815	236023	423788	859224	1.43118e+06	2.24153e+06	3.38713e+06	4.68797e+06
10001	625779	1.20917e+06	2.36126e+06	4.06139e+06	6.86621e+06	1.16384e+07	1.79784e+07	2.60902e+07	3.42871e+07
10003	773216	1.63206e+06	3.72533e+06	7.23142e+06	1.32882e+07	2.48428e+07	3.97815e+07	6.03022e+07	7.86657e+07
10005	1.38127e+06	2.42334e+06	4.19731e+06	6.56209e+06	1.0822e+07	1.71392e+07	2.58321e+07	3.55988e+07	4.77537e+07
11001	398571	668868	1.37564e+06	2.69748e+06	4.78801e+06	8.38049e+06	1.33413e+07	1.90251e+07	2.51052e+07
12005	371373	671864	1.19888e+06	2.0922e+06	4.30813e+06	8.75757e+06	1.70644e+07	2.45248e+07	3.6762e+07
12009	304331	613396	1.09438e+06	1.88152e+06	3.53519e+06	5.55961e+06	8.60692e+06	1.19924e+07	1.77882e+07
12011	982423	3.05426e+06	8.6777e+06	2.54137e+07	6.71222e+07	1.37329e+08	2.53968e+08	4.79064e+08	7.0695e+08
12015	9088.54	15754.1	32025.5	78978.9	181701	430454	864331	1.45518e+06	2.26779e+06
12017	109889	179052	292634	525457	922399	1.65426e+06	2.75654e+06	3.84877e+06	5.50928e+06
12019	39781.9	94310	185957	351568	617435	1.07868e+06	1.65967e+06	2.53272e+06	3.49121e+06
12021	82655.1	177836	545288	1.66873e+06	4.3493e+06	1.06452e+07	2.20369e+07	4.07192e+07	6.62199e+07
12027	0	0	0	0	0	0	0	0	0
12029	3013.09	4666.26	7766.36	13685.9	24851.4	39121.1	64882.2	101820	142460
12031	1.10248e+06	2.10485e+06	3.5027e+06	6.06575e+06	9.26077e+06	1.47417e+07	2.10946e+07	3.12729e+07	4.25692e+07
12033	0	0	0	0	0	0	0	0	0
12035	14120.7	44697.3	103898	215723	408844	783003	1.26891e+06	1.92809e+06	2.60806e+06
12037	17416.8	26554.6	41822.7	69211.8	134248	253733	447722	833793	1.3304e+06
12045	27961.5	44593.5	70314.2	116890	208816	394627	821373	1.4008e+06	2.23875e+06
12053	68552.5	100835	180704	491054	1.03506e+06	2.30057e+06	4.79642e+06	7.52881e+06	1.21471e+07
12057	2.29407e+06	4.08644e+06	7.35757e+06	1.94813e+07	4.35499e+07	9.49816e+07	1.86228e+08	2.93171e+08	4.67716e+08
12061	0	0	0	0	0	0	0	0	0
12065	0	0	0	0	0	0	0	0	0
12069	0	0	0	0	0	0	0	0	0
12071	429680	636081	1.19572e+06	2.68394e+06	5.88926e+06	1.39848e+07	2.72903e+07	4.68762e+07	7.50113e+07
12075	0	0	0	0	0	0	0	0	0
12077	0	0	0	0	0	0	0	0	0
12081	64791.4	108253	187323	485528	1.11349e+06	2.3467e+06	4.42889e+06	6.88918e+06	1.0697e+07
12083	0	0	0	0	0	0	0	0	0
12085	25759.6	92660.6	247548	730177	1.75868e+06	3.64493e+06	7.48731e+06	1.34539e+07	2.06146e+07
12086	4.27274e+06	1.33706e+07	5.19104e+07	1.29681e+08	2.99e+08	6.80228e+08	1.25289e+09	2.36024e+09	3.48875e+09
12087	303276	901391	2.91997e+06	7.82799e+06	1.87023e+07	3.90407e+07	7.59755e+07	1.32376e+08	1.96006e+08
12089	46493.8	115609	240617	512704	935669	1.73165e+06	2.83047e+06	4.70045e+06	7.04039e+06
12091	447942	750040	1.24469e+06	2.17583e+06	3.51329e+06	7.11225e+06	1.40955e+07	2.33118e+07	3.6358e+07
12095	0	0	0	0	0	0	0	0	0
12099	205660	632850	1.72154e+06	5.09341e+06	1.35333e+07	2.7113e+07	4.96813e+07	9.25726e+07	1.34557e+08
12101	495501	945492	1.71243e+06	4.7015e+06	1.00119e+07	2.24768e+07	4.73337e+07	7.5044e+07	1.22262e+08
12103	552495	1.04405e+06	1.88412e+06	5.18911e+06	1.17464e+07	2.56556e+07	5.20933e+07	8.424e+07	1.38348e+08
12107	1604.45	3813.74	7515.36	14034.4	25151.4	45714.4	72010	108119	145802
12109	247690	594388	1.1162e+06	2.10572e+06	3.61538e+06	6.42483e+06	9.84945e+06	1.48691e+07	2.04268e+07
12111	9971.79	23573.4	43990.7	85070.3	142898	232546	393911	585804	781102
12113	0	0	0	0	0	0	0	0	0
12115	852668	1.43102e+06	2.51831e+06	6.48035e+06	1.49714e+07	3.18069e+07	6.05337e+07	9.4982e+07	1.47885e+08
12123	2843.74	4350.92	7108.21	12243.2	21519	33247.1	54280	83969.2	105269
12127	617035	1.35284e+06	2.48199e+06	4.29253e+06	7.5745e+06	1.30923e+07	2.04296e+07	3.01475e+07	4.19982e+07
12129	11753.5	17199.3	27785.2	46457.6	82313.4	153249	241977	412196	675980
12131	117804	189580	305408	521777	1.00429e+06	2.02145e+06	4.00885e+06	6.64993e+06	1.0611e+07
13029	8210.89	15551.7	27275.1	47111	73966.9	109098	153993	212997	277795
13039	358289	769679	1.43622e+06	2.68621e+06	4.51986e+06	7.54042e+06	1.17823e+07	1.82129e+07	2.61759e+07
13051	3.93456e+06	7.97336e+06	1.51523e+07	2.78518e+07	4.69152e+07	7.41002e+07	1.1255e+08	1.65656e+08	2.31183e+08
13103	0	0	0	0	0	0	0	0	0
13127	263608	650038	1.38012e+06	2.63996e+06	4.68813e+06	7.33147e+06	1.16973e+07	1.67174e+07	2.30834e+07
13179	563586	1.38509e+06	2.87946e+06	5.40215e+06	9.33746e+06	1.44298e+07	2.24304e+07	3.19301e+07	4.38367e+07
13191	698873	1.6508e+06	3.38626e+06	6.28973e+06	1.09055e+07	1.68237e+07	2.64487e+07	3.76624e+07	5.20154e+07
22005	144776	424288	1.98325e+06	6.80465e+06	1.78919e+07	3.38209e+07	4.83349e+07	6.02703e+07	6.76975e+07
22007	128696	700650	4.21487e+06	1.66364e+07	4.1326e+07	7.31961e+07	1.03527e+08	1.28176e+08	1.48567e+08
22019	1.48582e+06	3.93145e+06	1.16183e+07	3.23272e+07	8.21309e+07	1.7816e+08	3.11608e+08	4.95739e+08	6.7262e+08
22023	11174.9	39097.8	132157	389497	931790	1.65877e+06	2.42038e+06	3.02361e+06	3.4687e+06
22045	17129.7	70441.8	355171	1.22304e+06	2.70698e+06	4.30166e+06	5.41775e+06	6.03806e+06	6.28714e+06
22047	1.07234e+06	2.98747e+06	1.71359e+07	7.07447e+07	2.00536e+08	4.10072e+08	6.24184e+08	8.62814e+08	1.05069e+09
22051	2.1865e+07	9.82583e+07	5.44396e+08	1.86619e+09	4.37007e+09	7.29788e+09	9.95596e+09	1.18073e+10	1.31178e+10
22053	4962.49	13674.8	52209.1	142855	349549	647928	989151	1.29648e+06	1.5316e+06
22057	1.73904e+06	9.25094e+06	5.36791e+07	1.86917e+08	4.09413e+08	6.33832e+08	8.21407e+08	9.35095e+08	1.01249e+09
22063	20603.4	66233	320381	1.14333e+06	3.22171e+06	6.5142e+06	1.00061e+07	1.32417e+07	1.58215e+07
22071	3.00372e+08	8.18633e+08	2.08814e+09	4.74031e+09	9.57294e+09	1.60758e+10	2.36147e+10	3.20678e+10	4.00132e+10
22075	823067	2.46494e+06	1.19031e+07	4.63066e+07	1.23416e+08	2.37217e+08	3.51533e+08	4.51653e+08	5.2693e+08
22087	1.89743e+06	5.33982e+06	2.42117e+07	9.42892e+07	2.62644e+08	5.22699e+08	7.96453e+08	1.05316e+09	1.25347e+09
22089	2.2125e+06	1.03876e+07	5.96291e+07	2.14746e+08	5.08333e+08	8.51432e+08	1.16673e+09	1.39309e+09	1.56185e+09
22093	0	0	0	0	0	0	0	0	0
22095	0	0	0	0	0	0	0	0	0
22099	153.068	467.298	2461.01	9070.99	22246.6	39517	53901	65091.7	70440.6
22101	2.11594e+06	1.15399e+07	5.69584e+07	1.97436e+08	4.32201e+08	6.83713e+08	8.76251e+08	9.98951e+08	1.08807e+09
22103	1.47003e+06	3.79974e+06	9.34222e+06	2.01329e+07	3.95004e+07	6.5311e+07	9.31311e+07	1.2419e+08	1.52201e+08
22105	0	0	0	0	0	0	0	0	0
22109	1.963e+06	7.20736e+06	4.04152e+07	1.4179e+08	3.1289e+08	4.90891e+08	6.38138e+08	7.30603e+08	7.9601e+08
22113	125324	463835	1.70676e+06	5.06418e+06	1.0625e+07	1.69481e+07	2.2269e+07	2.61916e+07	2.88399e+07
23005	1.30507e+06	1.87922e+06	2.4941e+06	3.4863e+06	5.01193e+06	6.82452e+06	8.84119e+06	1.13203e+07	1.35752e+07
23009	130286	189636	251928	331734	453901	623582	775967	968381	1.16964e+06
23011	5761.44	8010.66	10679.8	13172.7	17844.1	20485.9	25740.9	30684.1	34493.2
23013	41708.9	55161.6	70366.3	84095	110232	127368	154663	183055	205136
23015	67427.7	90345.9	116482	143872	193672	226820	284000	342483	387270
23019	213545	317810	442532	635945	893931	1.27254e+06	1.70252e+06	2.19498e+06	2.73178e+06
23023	412298	585768	812361	1.12029e+06	1.59605e+06	2.06493e+06	2.73993e+06	3.48842e+06	4.21457e+06
23027	38299.8	56244.7	78304.3	102397	147962	189518	252220	325748	391322
23029	70715.3	99767.3	131839	176552	235918	312870	382802	482420	574476
23031	1.37018e+06	2.04555e+06	2.78601e+06	3.99917e+06	6.0398e+06	8.51448e+06	1.12821e+07	1.49837e+07	1.8088e+07
24003	3.67503e+06	6.84872e+06	1.46921e+07	3.17253e+07	6.00924e+07	1.16487e+08	1.81733e+08	2.59747e+08	3.68452e+08
24005	117294	210704	385322	772769	1.3723e+06	2.45833e+06	3.50657e+06	4.66897e+06	6.59446e+06
24009	61976.3	127209	345676	790529	1.57099e+06	3.15437e+06	5.22925e+06	7.8047e+06	1.02833e+07
24011	40176.2	92137	196176	371708	782374	1.51127e+06	2.52702e+06	3.64325e+06	4.867e+06
24015	31060.4	57192.8	115240	221012	366329	675051	1.03897e+06	1.53171e+06	2.02623e+06
24017	10634.6	17858.3	37051.7	72671	128844	229843	363006	516689	677255
24019	235912	512790	1.26607e+06	2.66652e+06	5.50254e+06	1.09186e+07	1.84649e+07	2.74742e+07	3.73389e+07
24025	264424	475076	868946	1.74304e+06	3.09605e+06	5.54765e+06	7.91541e+06	1.09281e+07	1.54391e+07
24029	42305.5	73418.8	136459	261092	463588	830743	1.19392e+06	1.66973e+06	2.26158e+06
24033	6682.59	13923.8	36551.9	83499.4	166309	332407	550389	817947	1.08797e+06
24035	97585.1	172265	348880	664159	1.18391e+06	2.09871e+06	3.13679e+06	4.44957e+06	5.84911e+06
24037	125831	253265	664187	1.47334e+06	2.86539e+06	5.66497e+06	9.31284e+06	1.40432e+07	1.8982e+07
24039	282355	564682	1.08074e+06	1.89172e+06	3.41232e+06	5.87593e+06	9.64571e+06	1.40024e+07	1.93003e+07
24041	259308	505358	1.25719e+06	2.76823e+06	5.80282e+06	1.21514e+07	2.10427e+07	3.2988e+07	4.63527e+07
24045	222836	615278	1.47265e+06	3.10082e+06	7.14986e+06	1.47181e+07	2.64346e+07	3.94981e+07	5.4768e+07
24047	3.25258e+06	5.6924e+06	9.92162e+06	1.57618e+07	2.63964e+07	4.25553e+07	6.54728e+07	9.19141e+07	1.25209e+08
24510	5.03973e+06	1.00446e+07	2.06318e+07	4.6388e+07	9.09059e+07	1.81717e+08	2.87596e+08	4.3788e+08	6.73364e+08
25001	1.11631e+06	2.07621e+06	3.94842e+06	8.47355e+06	1.64548e+07	2.97042e+07	5.3849e+07	8.1299e+07	1.11976e+08
25005	1.17093e+06	2.34474e+06	4.54224e+06	9.37283e+06	1.97846e+07	3.5905e+07	5.86303e+07	8.92192e+07	1.3196e+08
25007	33984.5	72492.5	140832	320833	623482	1.13688e+06	2.13023e+06	3.25289e+06	4.54365e+06
25009	1.30043e+07	2.11534e+07	3.11109e+07	4.63908e+07	7.07608e+07	9.91329e+07	1.31356e+08	1.67127e+08	2.16067e+08
25017	4.44512e+07	7.21106e+07	1.05638e+08	1.50739e+08	2.22498e+08	3.21036e+08	4.12e+08	5.22661e+08	6.56853e+08
25019	14391.4	27514.7	51582	106899	194731	335785	579340	834220	1.10373e+06
25021	1.21648e+07	1.97085e+07	2.88357e+07	4.13331e+07	6.15558e+07	8.77334e+07	1.13507e+08	1.43735e+08	1.81108e+08
25023	4.06827e+06	6.78726e+06	1.01899e+07	1.55948e+07	2.30199e+07	3.19811e+07	4.47588e+07	5.7316e+07	7.16982e+07
25025	8.42307e+07	1.36833e+08	2.00787e+08	2.90317e+08	4.31205e+08	6.19562e+08	8.00149e+08	1.01651e+09	1.28489e+09
28045	771923	1.86953e+06	3.95038e+06	8.58896e+06	1.77848e+07	1.221e+07	1.77997e+07	2.44795e+07	3.0311e+07
28047	4.78394e+06	9.35966e+06	2.12336e+07	4.48418e+07	8.75645e+07	1.49553e+08	2.15705e+08	3.05518e+08	3.87975e+08
28059	670931	1.42704e+06	2.98856e+06	7.16304e+06	1.55772e+07	3.16892e+07	5.34973e+07	8.20365e+07	1.15331e+08
33015	940161	1.46445e+06	2.10043e+06	3.06886e+06	4.52972e+06	6.25994e+06	8.1559e+06	1.01819e+07	1.24292e+07
33017	8888.64	12916.3	17704.7	25292.2	35878.9	47416.6	60329.5	73413.5	82724.4
34001	3.80382e+06	7.51721e+06	1.40968e+07	2.49779e+07	4.48963e+07	6.80504e+07	1.05012e+08	1.47864e+08	2.01851e+08
34003	2.63974e+07	4.49036e+07	7.97182e+07	1.29362e+08	2.13222e+08	3.12844e+08	4.46665e+08	5.94379e+08	7.74344e+08
34005	5.92067e+06	1.13291e+07	2.2015e+07	4.05392e+07	7.67863e+07	1.18528e+08	1.87989e+08	2.67983e+08	3.69384e+08
34007	8.6792e+06	1.63535e+07	3.15837e+07	5.69316e+07	1.03065e+08	1.65388e+08	2.55515e+08	3.67223e+08	4.93646e+08
34009	3.4657e+06	8.00198e+06	1.65335e+07	3.12855e+07	5.88091e+07	9.18783e+07	1.44691e+08	2.05009e+08	2.79142e+08
34011	182269	382983	796985	1.44441e+06	2.50222e+06	4.14554e+06	6.34925e+06	9.13431e+06	1.18047e+07
34013	1.01639e+07	1.91432e+07	3.83381e+07	6.78278e+07	1.32398e+08	2.00885e+08	3.29928e+08	4.62242e+08	6.27189e+08
34015	415013	740010	1.41527e+06	2.45228e+06	4.11719e+06	6.81846e+06	1.02946e+07	1.48137e+07	1.90691e+07
34017	1.55536e+07	2.90621e+07	5.77571e+07	1.01425e+08	1.96456e+08	2.95797e+08	4.81975e+08	6.69324e+08	8.99611e+08
34021	3.75155e+06	6.69502e+06	1.31122e+07	2.29926e+07	4.52543e+07	6.78263e+07	1.10946e+08	1.55506e+08	2.13248e+08
34023	9.85445e+06	1.80652e+07	3.52304e+07	6.07133e+07	1.15266e+08	1.7003e+08	2.71088e+08	3.67147e+08	4.79935e+08
34025	5.16947e+06	9.63336e+06	1.86291e+07	3.18459e+07	5.84894e+07	8.62186e+07	1.35888e+08	1.85134e+08	2.4553e+08
34029	1.92207e+06	3.76915e+06	7.19838e+06	1.26789e+07	2.30213e+07	3.44877e+07	5.36164e+07	7.43074e+07	9.91723e+07
34033	431039	909083	2.07315e+06	4.02042e+06	7.38023e+06	1.3783e+07	2.20464e+07	3.33832e+07	4.35061e+07
34035	0	0	0	0	0	0	0	0	0
34039	1.66857e+07	3.05566e+07	5.92453e+07	1.01989e+08	1.93402e+08	2.84939e+08	4.5369e+08	6.13489e+08	8.00518e+08
36001	0	0	0	0	0	0	0	0	0
36005	2.01537e+07	3.80202e+07	6.46823e+07	1.19553e+08	1.97624e+08	2.97801e+08	4.33567e+08	5.82396e+08	7.90641e+08
36021	0	0	0	0	0	0	0	0	0
36027	0	0	0	0	0	0	0	0	0
36039	0	0	0	0	0	0	0	0	0
36047	3.78734e+06	7.81975e+06	1.46383e+07	2.9653e+07	5.34987e+07	8.49551e+07	1.30691e+08	1.81851e+08	2.54916e+08
36059	7.35629e+06	1.35683e+07	2.25821e+07	4.08514e+07	6.60273e+07	9.72743e+07	1.38329e+08	1.80945e+08	2.38671e+08
36061	1.45192e+07	2.94845e+07	5.5238e+07	1.09457e+08	1.97568e+08	3.09729e+08	4.75909e+08	6.56896e+08	9.09086e+08
36071	0	0	0	0	0	0	0	0	0
36079	0	0	0	0	0	0	0	0	0
36081	1.41861e+07	2.66444e+07	4.51384e+07	8.3092e+07	1.36781e+08	2.05271e+08	2.976e+08	3.97903e+08	5.37525e+08
36083	40518.5	59473.5	93470.7	144237	218855	326156	446124	571826	778903
36085	235499	431265	840150	1.44629e+06	2.74261e+06	4.04068e+06	6.43373e+06	8.69981e+06	1.1352e+07
36087	17231.7	28306.5	49470.2	74701.2	116719	176433	242889	316654	403314
36103	288842	598837	1.2314e+06	2.65863e+06	5.86638e+06	1.09467e+07	1.80572e+07	2.79543e+07	4.18561e+07
36111	35091.3	57331.8	102724	163928	261956	397813	544216	745639	983054
36119	0	0	0	0	0	0	0	0	0
37013	743038	1.74802e+06	4.35667e+06	9.10525e+06	2.0893e+07	3.56723e+07	6.52035e+07	9.83008e+07	1.47335e+08
37015	392413	703991	1.33093e+06	2.41379e+06	4.16939e+06	6.82174e+06	1.11615e+07	1.65489e+07	2.36271e+07
37019	124591	238757	487757	988251	1.96231e+06	3.62039e+06	6.50269e+06	9.75753e+06	1.50663e+07
37029	762553	1.4552e+06	2.96279e+06	5.41976e+06	8.96145e+06	1.51771e+07	2.34474e+07	3.50441e+07	4.81129e+07
37031	549504	1.22873e+06	2.58554e+06	5.19665e+06	1.10908e+07	1.97541e+07	3.36798e+07	5.04778e+07	7.65561e+07
37041	352309	635071	1.24307e+06	2.18426e+06	3.44732e+06	5.6638e+06	8.4398e+06	1.22461e+07	1.6417e+07
37049	70262.1	161529	379658	770127	1.53081e+06	2.72283e+06	4.60322e+06	6.83367e+06	9.93346e+06
37053	886324	1.66942e+06	3.22873e+06	5.77928e+06	9.57236e+06	1.5766e+07	2.42852e+07	3.62182e+07	4.97727e+07
37055	1.06442e+06	2.12693e+06	5.41642e+06	1.51131e+07	3.66575e+07	8.25133e+07	1.417e+08	2.57497e+08	3.86091e+08
37073	678546	1.30976e+06	2.72525e+06	5.06796e+06	8.48364e+06	1.46656e+07	2.3005e+07	3.49953e+07	4.89498e+07
37091	0	0	0	0	0	0	0	0	0
37095	2.53473e+06	6.05498e+06	1.52452e+07	3.28878e+07	7.85781e+07	1.35612e+08	2.46316e+08	3.77964e+08	5.71307e+08
37103	0	0	0	0	0	0	0	0	0
37129	741987	1.55561e+06	3.24939e+06	6.72701e+06	1.35728e+07	2.61139e+07	4.74046e+07	7.53333e+07	1.14611e+08
37133	285616	703900	1.60835e+06	3.41923e+06	6.89352e+06	1.29685e+07	2.27546e+07	3.50862e+07	5.17304e+07
37137	38096.6	87113.2	209424	420232	955338	1.53976e+06	2.69828e+06	3.90267e+06	5.74601e+06
37139	2.67769e+06	5.09954e+06	1.04481e+07	1.90829e+07	3.12904e+07	5.29458e+07	8.12271e+07	1.20758e+08	1.65074e+08
37141	204603	413119	870617	1.81856e+06	3.70665e+06	7.20731e+06	1.322e+07	2.0734e+07	3.19179e+07
37143	375622	697976	1.39127e+06	2.47066e+06	3.93632e+06	6.47144e+06	9.63901e+06	1.39232e+07	1.85135e+07
37147	2021.3	5035.98	12824.1	26703.6	52164.9	94357.9	158754	233691	327889
37177	3.39031e+06	6.45083e+06	1.30979e+07	2.36616e+07	4.76153e+07	7.36152e+07	1.24827e+08	1.7998e+08	2.63857e+08
37187	172338	302762	579617	1.00605e+06	1.97669e+06	3.01433e+06	5.07807e+06	7.35833e+06	1.09218e+07
41007	820948	1.07769e+06	1.33716e+06	1.74874e+06	2.30198e+06	2.95491e+06	4.05363e+06	4.96959e+06	6.43908e+06
41009	47961.4	63260.4	79429.4	104429	137456	175688	233795	217239	271887
41011	475319	646387	928020	1.3084e+06	1.83774e+06	2.62342e+06	3.63621e+06	5.05494e+06	7.06965e+06
41015	2746.43	3341.64	4410.68	5899.09	8396.23	11621.6	15385.6	20689.2	26888
41019	28635.3	38207.5	57446.2	81417.3	115853	163737	231001	318812	448211
41039	20680.9	27177.2	39507.5	53218.2	74397.9	101970	139263	185442	263811
41041	33355.8	42436.7	60473.3	77156.3	110922	151044	205779	262973	380440
41051	78221.5	96566.3	118080	149335	197478	246514	307423	391211	480912
41057	60336.3	83279.2	106595	146608	202847	279604	403974	545180	730364
42017	957786	1.76749e+06	3.55762e+06	6.41101e+06	1.17106e+07	1.91184e+07	3.10839e+07	4.5067e+07	6.36798e+07
42029	0	0	0	0	0	0	0	0	0
42045	3.15187e+06	5.75788e+06	1.14402e+07	2.03109e+07	3.48727e+07	6.1048e+07	9.55357e+07	1.43218e+08	1.90199e+08
42091	0	0	0	0	0	0	0	0	0
42101	7.40792e+06	1.3369e+07	2.62488e+07	4.61244e+07	7.90298e+07	1.32456e+08	2.07215e+08	3.00321e+08	4.07042e+08
44001	413604	823066	1.58102e+06	2.89867e+06	5.40215e+06	8.66324e+06	1.24696e+07	1.76412e+07	2.44857e+07
44003	258618	491162	885606	1.50608e+06	2.60185e+06	3.99852e+06	5.57971e+06	7.64968e+06	1.03369e+07
44005	22407.8	44113.2	83650.8	151244	277539	437712	618678	859525	1.17248e+06
44007	361275	693244	1.26542e+06	2.16283e+06	3.79265e+06	5.91539e+06	8.33148e+06	1.15973e+07	1.58101e+07
44009	149137	293753	557401	1.00851e+06	1.85212e+06	2.92355e+06	4.1362e+06	5.75193e+06	7.85371e+06
45013	1.85787e+06	3.57858e+06	6.96794e+06	1.19047e+07	1.94761e+07	3.05616e+07	4.60522e+07	6.37079e+07	9.01517e+07
45015	779689	1.619e+06	1.97386e+06	3.53254e+06	6.00391e+06	9.75999e+06	1.48798e+07	2.1812e+07	3.13022e+07
45019	6.46904e+06	1.31124e+07	2.70402e+07	4.78448e+07	8.0689e+07	1.30241e+08	2.02395e+08	2.87999e+08	4.17567e+08
45029	83375.8	178104	380172	699061	1.2204e+06	2.0336e+06	3.19116e+06	4.71254e+06	6.97912e+06
45043	124525	232108	411515	696830	1.13388e+06	1.77511e+06	2.67718e+06	3.69559e+06	4.98882e+06
45051	421202	807252	1.47258e+06	2.60131e+06	4.38259e+06	6.90005e+06	1.0636e+07	1.5263e+07	2.1505e+07
45053	57296.9	107819	197455	344343	547128	833093	1.17658e+06	1.62732e+06	2.16663e+06
48007	2.01587e+06	6.92444e+06	2.65802e+07	7.17285e+07	1.6823e+08	3.34613e+08	5.00399e+08	6.24051e+08	7.09454e+08
48039	3.36746e+07	1.16694e+08	3.47118e+08	9.73546e+08	2.14685e+09	3.7398e+09	5.19636e+09	6.53693e+09	7.73155e+09
48057	1.23134e+06	5.67442e+06	2.5084e+07	7.17987e+07	1.56947e+08	2.65379e+08	3.33953e+08	3.77901e+08	4.08855e+08
48061	2.5399e+06	7.30582e+06	2.03609e+07	4.9279e+07	1.23533e+08	2.53071e+08	4.75763e+08	7.83937e+08	1.16865e+09
48071	8.42494e+06	2.47405e+07	6.59662e+07	1.52801e+08	3.11401e+08	5.28111e+08	8.23554e+08	1.11587e+09	1.4083e+09
48167	2.23402e+07	6.93782e+07	2.01358e+08	5.48285e+08	1.24512e+09	2.27106e+09	3.50105e+09	4.61154e+09	5.62678e+09
48201	9.97793e+07	2.94043e+08	7.58321e+08	1.73051e+09	3.49376e+09	5.97859e+09	8.78379e+09	1.13673e+10	1.3751e+10
48239	1.77319e+06	7.27318e+06	3.04072e+07	8.84806e+07	2.0078e+08	3.51065e+08	4.66541e+08	5.44903e+08	6.0822e+08
48245	6.35418e+07	1.89054e+08	5.84177e+08	1.63806e+09	4.17222e+09	8.32531e+09	1.43433e+10	2.09667e+10	2.75674e+10
48261	0	0	0	0	0	0	0	0	0
48273	261205	675356	1.77779e+06	4.32124e+06	9.60061e+06	1.92677e+07	3.57156e+07	5.84771e+07	8.36161e+07
48321	3.75796e+06	1.394e+07	4.91453e+07	1.37251e+08	2.91084e+08	4.93214e+08	6.97217e+08	8.78736e+08	1.03031e+09
48355	645429	1.80357e+06	4.87462e+06	1.37492e+07	3.37337e+07	7.32848e+07	1.40893e+08	2.37469e+08	3.36863e+08
48361	3.14479e+06	8.14048e+06	2.43901e+07	6.7758e+07	1.79625e+08	3.97496e+08	7.15023e+08	1.17954e+09	1.67667e+09
48391	483532	1.58833e+06	5.70891e+06	1.79878e+07	4.35604e+07	9.29567e+07	1.50757e+08	2.01467e+08	2.36676e+08
48409	1.02019e+06	2.94963e+06	8.64269e+06	2.64499e+07	6.30027e+07	1.37559e+08	2.45064e+08	3.74472e+08	4.79199e+08
48469	700095	2.77671e+06	1.15599e+07	3.48291e+07	8.1724e+07	1.57926e+08	2.25934e+08	2.71494e+08	3.02686e+08
48489	105188	305963	879921	2.22327e+06	5.83448e+06	1.22511e+07	2.3736e+07	4.1051e+07	6.38807e+07
51001	7.35883e+06	1.34132e+07	2.48938e+07	4.62919e+07	8.51679e+07	1.51372e+08	2.69508e+08	4.0677e+08	5.89022e+08
51013	0	0	0	0	0	0	0	0	0
51033	0	0	0	0	0	0	0	0	0
51036	98530.9	150776	278887	469061	792225	1.31373e+06	1.9755e+06	2.9029e+06	4.0283e+06
51041	2.02574e+06	3.08295e+06	5.92566e+06	9.93165e+06	1.66526e+07	2.76801e+07	4.19986e+07	6.22124e+07	8.93471e+07
51057	1.30351e+06	2.4699e+06	5.43917e+06	1.18403e+07	2.49076e+07	5.09458e+07	8.98937e+07	1.42458e+08	2.03735e+08
51059	212148	363816	739782	1.48659e+06	2.71589e+06	4.80495e+06	7.96807e+06	1.15807e+07	1.59873e+07
51073	6.75825e+06	1.32826e+07	2.84313e+07	6.10585e+07	1.2408e+08	2.5118e+08	4.26896e+08	6.64525e+08	9.20131e+08
51087	8892.27	12905.3	23499.7	37208.5	58762	91860.1	130772	182268	247359
51093	3.7827e+06	6.57516e+06	1.26151e+07	2.27202e+07	3.77719e+07	6.60041e+07	1.03092e+08	1.54362e+08	2.10413e+08
51095	373252	728113	1.54616e+06	3.30129e+06	6.98689e+06	1.40537e+07	2.37399e+07	3.67612e+07	5.06782e+07
51097	78524	155177	365853	797323	1.7322e+06	3.48047e+06	5.93853e+06	9.3157e+06	1.32112e+07
51099	151563	248030	475828	903767	1.57792e+06	2.68828e+06	4.32316e+06	6.21524e+06	8.61829e+06
51101	875328	1.57561e+06	3.48405e+06	6.85939e+06	1.33076e+07	2.56292e+07	4.27561e+07	6.68381e+07	9.62035e+07
51103	531938	1.00331e+06	2.13415e+06	4.65653e+06	1.01738e+07	2.1132e+07	3.67939e+07	5.83836e+07	8.20331e+07
51115	1.09014e+07	2.03152e+07	4.33004e+07	8.42586e+07	1.78702e+08	3.60147e+08	6.09017e+08	9.397e+08	1.29743e+09
51119	55011.8	94301.9	180819	358154	716032	1.37552e+06	2.23179e+06	3.31627e+06	4.37638e+06
51127	11088.4	19623.3	42773.1	82720.6	160010	291749	450568	647488	856243
51131	201263	382583	732914	1.43535e+06	2.77449e+06	5.18864e+06	9.66587e+06	1.47303e+07	2.1222e+07
51133	1.32571e+06	2.46288e+06	5.25305e+06	1.14091e+07	2.46035e+07	5.09896e+07	8.86331e+07	1.40419e+08	1.96918e+08
51149	110543	175250	351432	613349	1.06894e+06	1.85529e+06	2.9105e+06	4.43721e+06	6.5297e+06
51153	0	0	0	0	0	0	0	0	0
51159	712988	1.3794e+06	3.06152e+06	6.74283e+06	1.45379e+07	3.04486e+07	5.35102e+07	8.53798e+07	1.2012e+08
51179	110.857	185.891	369.09	723.282	1286.1	2212.51	3561.97	5015.95	6700.07
51181	461400	731598	1.28757e+06	2.2057e+06	3.72623e+06	6.17445e+06	9.15884e+06	1.31045e+07	1.73385e+07
51193	219934	401637	999765	2.26838e+06	4.69048e+06	9.69749e+06	1.70105e+07	2.70238e+07	3.83481e+07
51199	1.57866e+06	2.75664e+06	5.26296e+06	1.00561e+07	1.89329e+07	3.47489e+07	5.67359e+07	8.80457e+07	1.2364e+08
51510	690059	1.19326e+06	2.44719e+06	4.96064e+06	9.14528e+06	1.63268e+07	2.73251e+07	4.00904e+07	5.58706e+07
51550	4.73216e+06	8.2616e+06	1.57981e+07	2.81425e+07	4.58625e+07	7.92579e+07	1.22464e+08	1.81617e+08	2.45487e+08
51650	4.84612e+06	7.84506e+06	1.38175e+07	2.43976e+07	4.24618e+07	7.00156e+07	9.50043e+07	1.37708e+08	1.82773e+08
51670	0	0	0	0	0	0	0	0	0
51700	903605	1.23548e+06	2.16799e+06	3.783e+06	4.94532e+06	8.29234e+06	1.23923e+07	1.77817e+07	2.33406e+07
51710	1.56396e+07	2.70777e+07	5.12876e+07	9.04306e+07	1.45963e+08	2.49474e+08	3.81094e+08	5.58876e+08	7.48321e+08
51735	175052	283658	500156	884114	1.54058e+06	2.62562e+06	3.9908e+06	5.81772e+06	7.74848e+06
51740	693403	995415	1.99109e+06	3.70957e+06	6.33278e+06	1.14365e+07	1.84484e+07	2.84171e+07	3.96744e+07
51760	3.06513e+06	4.70411e+06	9.12338e+06	1.54275e+07	2.60947e+07	4.37387e+07	6.69029e+07	9.98198e+07	1.44259e+08
51800	488181	877136	1.73116e+06	3.18385e+06	5.36693e+06	9.57748e+06	1.52762e+07	2.33048e+07	3.2277e+07
51810	1.12283e+06	1.69715e+06	3.07873e+06	5.2999e+06	8.53547e+06	1.41979e+07	2.15782e+07	3.16397e+07	4.24481e+07
51830	0	0	0	0	0	0	0	0	0
53009	6123.85	6810.77	7925.21	10286.6	12560.6	16412.1	18885.9	24751.3	32397.7
53011	15083.3	18620.7	22649.5	28647.2	37888.3	47303.1	58445.1	75094.9	91520.5
53015	5.47334e+06	7.47041e+06	9.69173e+06	1.34693e+07	1.69918e+07	2.18395e+07	2.92861e+07	3.67439e+07	4.54984e+07
53027	2.89786e+06	3.52448e+06	4.16921e+06	5.19415e+06	6.52613e+06	8.09268e+06	9.94224e+06	1.25191e+07	1.58149e+07
53029	83007	110298	131279	183162	222638	314399	425115	553174	720544
53031	20101	23934.3	27915.9	35636.1	46690.2	62397.1	76744.4	101018	135223
53033	265598	387645	573616	853041	1.32607e+06	1.97386e+06	2.6316e+06	3.94488e+06	5.55131e+06
53035	45142.3	61307.4	75535.4	102389	140291	208601	264203	360447	488115
53045	14190.7	19044.9	24790.1	35085.2	49896.1	71970	93858.1	132620	187238
53049	59422.7	70716.9	80228.8	97709.3	121680	145918	189315	238003	300053
53053	152874	223378	304450	458698	637819	943160	1.28351e+06	1.82056e+06	2.51525e+06
53055	3648.39	4190.17	4516.75	5799.17	6544.34	8670.34	10816.2	13618.4	16967.5
53057	888921	1.35666e+06	1.9241e+06	2.78157e+06	3.97256e+06	5.56434e+06	8.0237e+06	1.11181e+07	1.51264e+07
53059	0	0	0	0	0	0	0	0	0
53061	403123	577242	802035	1.13216e+06	1.64768e+06	2.32118e+06	3.21148e+06	4.60848e+06	6.35631e+06
53067	21087.1	27484.9	34858.5	50902	67756.3	95707.5	137367	190201	261157
53069	26715.7	32136.2	37953.5	48691	63645.5	79097.8	107569	137177	172701
53073	50781.4	64264.8	78382.3	102323	133395	173392	231498	305430	396162

## Sheet: intlow SLR - DA
FIPS\year	2020	2030	2040	2050	2060	2070	2080	2090	2100
1003	511352	743106	1.36458e+06	1.23371e+06	990615	1.09948e+06	1.74497e+06	2.51469e+06	3.19796e+06
1097	820194	1.01744e+06	936692	1.84897e+06	3.79792e+06	4.62524e+06	7.0569e+06	8.24699e+06	6.44094e+06
6001	1.66377e+06	2.7814e+06	5.6457e+06	8.62692e+06	1.6925e+07	2.09869e+07	2.94742e+07	3.95362e+07	3.82334e+07
6013	310963	486393	857466	1.53547e+06	1.18575e+06	2.22885e+06	3.83081e+06	4.65527e+06	3.02751e+06
6015	918.317	1412.67	1975.89	3095.99	4973.11	6964.16	10224.1	13667.3	18356.1
6023	563461	929840	1.46532e+06	2.41177e+06	2.10706e+06	2.2783e+06	2.40887e+06	3.14995e+06	2.61388e+06
6037	4.79422e+06	9.21236e+06	1.48126e+07	1.87293e+07	2.42998e+07	3.1942e+07	2.9881e+07	3.42712e+07	4.21633e+07
6041	2.05315e+06	3.47276e+06	4.0585e+06	7.07376e+06	1.16814e+07	1.63471e+07	2.41779e+07	2.66327e+07	1.90817e+07
6045	3479.92	6107.75	9758.97	16773.1	28255.2	45859.9	70952.1	104132	144397
6053	51226.8	93484.4	208084	395499	820094	1.25292e+06	2.11203e+06	2.83059e+06	1.04443e+06
6055	1075.65	2720.76	5620.1	12625.6	23528	51935.1	83643.3	138506	199265
6059	7.95491e+06	1.38114e+07	2.52187e+07	4.41474e+07	3.96785e+07	4.62459e+07	5.23935e+07	6.43946e+07	7.78794e+07
6067	0	0	0	0	0	0	0	0	0
6073	2.80266e+06	4.84691e+06	8.70815e+06	1.38884e+07	1.64353e+07	2.0344e+07	1.5811e+07	1.4846e+07	1.5933e+07
6075	77180.3	145656	277162	590028	460423	778382	1.33113e+06	1.91284e+06	2.85857e+06
6077	0	0	0	0	0	0	0	0	0
6079	16289.6	30981.6	69492	134139	249827	430789	688144	973610	916677
6081	3.95089e+06	7.22898e+06	8.79162e+06	1.76093e+07	3.30437e+07	5.58506e+07	9.24583e+07	1.25202e+08	9.10979e+07
6083	106968	212493	346993	610209	908191	1.50766e+06	868820	935379	1.09219e+06
6085	1.12354e+06	1.92952e+06	4.22248e+06	8.09709e+06	1.12384e+07	1.44192e+07	1.7885e+07	2.23034e+07	2.14184e+07
6087	21269.1	42722.2	90079.3	181285	357986	612937	1.03486e+06	1.49986e+06	1.11917e+06
6095	655131	1.086e+06	1.3343e+06	2.27577e+06	3.80844e+06	6.08027e+06	6.22843e+06	9.67451e+06	7.03114e+06
6097	313039	603473	1.09298e+06	1.25501e+06	2.09659e+06	2.50812e+06	1.37677e+06	997890	1.0593e+06
6111	143482	256330	471544	897443	1.40952e+06	2.27904e+06	1.36988e+06	1.51016e+06	1.64981e+06
6113	0	0	0	0	0	0	0	0	0
9001	1.56247e+06	2.7807e+06	3.37694e+06	2.93276e+06	2.64602e+06	2.149e+06	949008	796759	1.04875e+06
9003	0	0	0	0	0	0	0	0	0
9007	14702.5	22706.5	40187.9	72888.6	147917	238225	24840.6	24840.6	8217.55
9009	1.07373e+06	1.74592e+06	2.26786e+06	3.48447e+06	3.28312e+06	2.49536e+06	894817	745640	489346
9011	87059.5	136815	236023	423788	248108	92816.3	85644.1	101844	173465
10001	580563	1.09821e+06	1.29393e+06	2.11212e+06	3.04497e+06	5.02414e+06	5.66512e+06	6.47391e+06	3.75506e+06
10003	773216	1.63206e+06	3.51957e+06	4.32088e+06	6.5315e+06	7.32272e+06	6.99044e+06	9.53011e+06	1.03889e+07
10005	1.36498e+06	2.38508e+06	4.09787e+06	6.40583e+06	9.51253e+06	9.89428e+06	1.38865e+07	1.79084e+07	2.07586e+07
11001	398571	668868	1.37564e+06	2.69748e+06	3.39303e+06	369980	303255	154628	249266
12005	371373	671864	1.19888e+06	1.45865e+06	427760	581304	234709	127233	323575
12009	304331	613396	1.09438e+06	1.3434e+06	1.62139e+06	742204	588158	361901	344546
12011	982423	3.05426e+06	6.32281e+06	8.21312e+06	6.3045e+06	7.1874e+06	3.25142e+06	1.92339e+06	2.65972e+06
12015	9088.54	15754.1	32025.5	78978.9	181701	23010.7	23010.7	9737.35	9737.35
12017	109889	179052	193128	302887	519829	925447	872263	124904	96412.6
12019	39781.9	94310	185957	351568	617435	1.07868e+06	80820.7	80820.7	22485.5
12021	82655.1	177836	545288	164600	311180	608295	288539	456829	721860
12027	0	0	0	0	0	0	0	0	0
12029	3013.09	4666.26	7766.36	13685.9	24851.4	39121.1	64882.2	101820	142460
12031	1.10248e+06	1.14262e+06	691722	988817	1.32105e+06	445398	593820	825933	790910
12033	0	0	0	0	0	0	0	0	0
12035	14120.7	44697.3	103898	215723	408844	783003	179206	244858	40347.8
12037	17416.8	26554.6	41822.7	69211.8	134248	253733	119541	198367	282069
12045	27961.5	44593.5	70314.2	116890	208816	25398.8	25398.8	10487.6	10487.6
12053	68552.5	100835	180704	491054	184259	288201	426946	63709.2	63709.2
12057	840319	1.44908e+06	1.21695e+06	1.99568e+06	2.04821e+06	958773	550092	438401	753751
12061	0	0	0	0	0	0	0	0	0
12065	0	0	0	0	0	0	0	0	0
12069	0	0	0	0	0	0	0	0	0
12071	429680	636081	1.19572e+06	1.57653e+06	3.3487e+06	1.21608e+06	533283	294271	304957
12075	0	0	0	0	0	0	0	0	0
12077	0	0	0	0	0	0	0	0	0
12081	64791.4	108253	187323	485528	1.11349e+06	329831	88592	48941.9	35514.6
12083	0	0	0	0	0	0	0	0	0
12085	25759.6	92660.6	247548	238836	454100	785389	335203	518317	439124
12086	3.76175e+06	6.96733e+06	1.27288e+07	1.50818e+07	1.31165e+07	1.37385e+07	6.11122e+06	4.26365e+06	5.01861e+06
12087	303276	901391	2.91997e+06	5.73757e+06	9.59239e+06	1.15591e+07	7.68896e+06	6.58596e+06	2.20785e+06
12089	46493.8	115609	240617	512704	935669	220892	282992	68302.9	68302.9
12091	447942	750040	594861	968504	172506	172506	81713.3	117188	117188
12095	0	0	0	0	0	0	0	0	0
12099	205660	632850	1.72154e+06	1.44157e+06	2.22642e+06	1.16804e+06	595497	302151	621032
12101	495501	945492	1.71243e+06	1.87665e+06	1.507e+06	1.53139e+06	680462	321264	532420
12103	552495	1.04405e+06	1.88412e+06	2.46298e+06	4.41905e+06	8.91433e+06	6.01545e+06	1.21754e+06	1.08607e+06
12107	1604.45	3813.74	7515.36	14034.4	25151.4	45714.4	72010	108119	145802
12109	247690	573627	1.07465e+06	778511	1.23477e+06	1.26855e+06	632660	818490	487309
12111	9971.79	23573.4	43990.7	85070.3	142898	232546	28186.1	28186.1	9636.55
12113	0	0	0	0	0	0	0	0	0
12115	852668	1.43102e+06	2.51831e+06	1.75818e+06	1.49485e+06	1.04702e+06	341972	316895	894626
12123	2843.74	4350.92	7108.21	12243.2	21519	33247.1	54280	83969.2	105269
12127	617035	1.35284e+06	2.00687e+06	2.11396e+06	2.14241e+06	2.4354e+06	1.84735e+06	842696	1.02186e+06
12129	11753.5	17199.3	27785.2	46457.6	82313.4	153249	241977	152674	231292
12131	117804	189580	305408	521777	132929	187576	242896	46679.6	46679.6
13029	8210.89	15551.7	27275.1	47111	73966.9	109098	153993	212997	277795
13039	358289	769679	501497	856295	1.3159e+06	2.13048e+06	3.24466e+06	2.04392e+06	2.39493e+06
13051	3.93456e+06	7.11715e+06	8.7392e+06	1.44736e+07	1.54848e+07	1.27488e+07	1.37199e+07	1.53656e+07	1.61378e+07
13103	0	0	0	0	0	0	0	0	0
13127	263608	650038	1.38012e+06	2.63996e+06	4.68813e+06	4.19993e+06	4.72618e+06	4.86173e+06	6.16963e+06
13179	563586	287794	519487	858227	1.44441e+06	1.82963e+06	2.81414e+06	3.84766e+06	3.70965e+06
13191	698873	396446	659586	1.00605e+06	1.69569e+06	1.77192e+06	1.9113e+06	2.19197e+06	1.19181e+06
22005	144776	424288	1.98325e+06	398238	182034	97343.4	84538.3	226699	248922
22007	128696	700650	4.21487e+06	1.00614e+06	403421	374918	369583	753158	803096
22019	1.48582e+06	3.22939e+06	5.54617e+06	2.33395e+06	815024	561371	685771	1.60971e+06	1.77807e+06
22023	11174.9	39097.8	132157	389497	563028	339576	83772	75565.8	78663.5
22045	17129.7	70441.8	355171	292792	58982.9	46386.4	33445.3	56389.7	78721.9
22047	1.07234e+06	175009	190111	133938	242259	393444	390873	390873	191650
22051	1.8966e+07	3.14197e+07	7.08614e+07	2.23647e+07	1.2913e+07	1.36427e+07	2.20391e+07	3.29863e+07	3.03283e+07
22053	4962.49	13674.8	52209.1	142855	349549	24264.7	24264.7	13485.8	13485.8
22057	1.73904e+06	9.25094e+06	1.83577e+07	4.64506e+06	5.04344e+06	1.76062e+06	2.50622e+06	3.10975e+06	5.71639e+06
22063	20603.4	66233	320381	1.14333e+06	364448	364448	136668	136668	136668
22071	8.14134e+07	5.85844e+07	4.27882e+07	3.51699e+07	2.87874e+07	2.43401e+07	4.1385e+07	4.45437e+07	5.37167e+07
22075	823067	1.09724e+06	4.29979e+06	2.85067e+06	3.54602e+06	823787	889092	905644	747559
22087	1.89743e+06	5.33982e+06	5.38147e+06	7.31608e+06	8.89621e+06	8.96161e+06	9.47644e+06	1.29652e+07	1.42686e+07
22089	2.2125e+06	4.6014e+06	6.98772e+06	6.21745e+06	2.70635e+06	3.42489e+06	4.72579e+06	6.51715e+06	6.42753e+06
22093	0	0	0	0	0	0	0	0	0
22095	0	0	0	0	0	0	0	0	0
22099	153.068	467.298	2461.01	9070.99	22246.6	39517	53901	65091.7	70440.6
22101	2.11594e+06	1.15399e+07	2.84214e+07	1.57223e+07	7.38106e+06	5.91782e+06	5.6543e+06	7.70146e+06	1.15394e+07
22103	259661	481015	70884.8	70884.8	59349.1	286219	310734	168941	157561
22105	0	0	0	0	0	0	0	0	0
22109	1.963e+06	7.49022e+06	1.28298e+07	1.57229e+06	1.01344e+06	832647	2.03909e+06	2.44758e+06	2.04294e+06
22113	125324	463835	1.70676e+06	744360	613574	475351	558753	709793	797903
23005	1.30507e+06	1.3631e+06	1.73929e+06	2.29035e+06	1.58332e+06	1.39388e+06	805183	571530	566049
23009	130286	189636	251928	331734	453901	623582	569885	698338	601508
23011	5761.44	8010.66	10679.8	13172.7	17844.1	20485.9	25740.9	30684.1	34493.2
23013	41708.9	55161.6	70366.3	84095	110232	127368	154663	183055	205136
23015	67427.7	90345.9	116482	143872	193672	226820	284000	342483	387270
23019	213545	317810	442532	146762	166910	149455	176730	204525	249267
23023	412298	585768	812361	1.12029e+06	1.59605e+06	1.40373e+06	1.81364e+06	1.50525e+06	1.76767e+06
23027	38299.8	56244.7	78304.3	102397	147962	189518	252220	325748	81719.3
23029	70715.3	99767.3	131839	176552	235918	312870	382802	482420	373807
23031	758068	1.03152e+06	1.2386e+06	1.6347e+06	2.2687e+06	2.9476e+06	3.6064e+06	3.52629e+06	2.30952e+06
24003	1.2252e+06	2.05387e+06	4.12413e+06	1.77332e+06	2.4781e+06	4.19416e+06	2.88324e+06	4.02114e+06	2.9182e+06
24005	117294	210704	385322	772769	1.3723e+06	2.45833e+06	3.11721e+06	2.73111e+06	2.57029e+06
24009	61976.3	127209	345676	790529	829987	1.64167e+06	2.45753e+06	1.64372e+06	349975
24011	40176.2	92137	196176	371708	782374	946630	1.13354e+06	1.30792e+06	1.71708e+06
24015	31060.4	57192.8	115240	221012	366329	675051	768113	451646	131338
24017	10634.6	17858.3	37051.7	72671	128844	229843	363006	516689	677255
24019	235912	512790	1.26607e+06	2.63294e+06	5.43007e+06	7.89877e+06	1.15439e+07	1.44859e+07	1.20663e+07
24025	264424	475076	868946	133628	187002	240777	141969	245501	114427
24029	42305.5	73418.8	136459	261092	463588	830743	959168	1.11001e+06	1.17028e+06
24033	6682.59	13923.8	36551.9	83499.4	166309	332407	550389	576948	232166
24035	97585.1	172265	348880	664159	536251	917120	1.12094e+06	1.09845e+06	1.00055e+06
24037	125831	253265	664187	407526	666773	783923	974393	1.24715e+06	1.46234e+06
24039	282355	564682	1.08074e+06	1.89172e+06	3.41232e+06	5.87593e+06	9.13881e+06	1.25464e+07	1.46854e+07
24041	259308	505358	516681	1.07529e+06	843645	1.56429e+06	1.99549e+06	2.36074e+06	3.13021e+06
24045	222836	615278	1.47265e+06	3.10082e+06	1.44979e+06	2.34859e+06	3.58683e+06	3.6349e+06	3.56116e+06
24047	3.25258e+06	5.6924e+06	9.92162e+06	1.50242e+07	1.90708e+07	1.24351e+07	1.28064e+07	1.27879e+07	1.52599e+07
24510	1.59311e+06	1.94896e+06	2.61784e+06	2.40833e+06	792297	815175	716633	723038	794761
25001	1.10764e+06	2.05924e+06	3.91482e+06	7.61707e+06	1.35105e+07	2.25536e+07	1.9707e+07	2.35451e+07	2.23851e+07
25005	1.17093e+06	2.34474e+06	4.01505e+06	8.19518e+06	1.38027e+07	1.39033e+07	1.06926e+07	7.25981e+06	6.26882e+06
25007	33984.5	72492.5	140832	320833	623482	1.13688e+06	2.13023e+06	824997	1.09611e+06
25009	7.9044e+06	1.15644e+07	1.61548e+07	2.2179e+07	2.63575e+07	3.60903e+07	2.4589e+07	2.62854e+07	2.17201e+07
25017	3.28108e+07	3.58842e+07	4.43615e+07	4.7001e+07	5.62925e+07	6.24993e+07	3.29861e+07	3.36158e+07	3.63771e+07
25019	14391.4	27514.7	51582	106899	194731	335785	579340	834220	1.10373e+06
25021	6.33896e+06	8.94852e+06	1.13128e+07	1.181e+07	1.63092e+07	2.18481e+07	1.67595e+07	1.70456e+07	2.07143e+07
25023	4.06827e+06	5.44073e+06	8.09034e+06	1.22059e+07	1.79754e+07	2.07535e+07	2.44633e+07	2.3912e+07	2.59065e+07
25025	3.9221e+07	4.69323e+07	4.51654e+07	5.70426e+07	5.85153e+07	6.11751e+07	5.55435e+07	6.51531e+07	7.88222e+07
28045	771923	1.51448e+06	730152	410311	164779	162424	186382	445427	443934
28047	4.78394e+06	6.986e+06	1.83687e+06	2.25866e+06	763557	839672	1.40812e+06	1.80375e+06	1.46851e+06
28059	561798	1.19123e+06	2.75344e+06	2.53324e+06	676198	476781	241343	406349	489614
33015	940161	1.46445e+06	2.10043e+06	2.55023e+06	3.71977e+06	4.92332e+06	5.71263e+06	5.76381e+06	6.04526e+06
33017	8888.64	12916.3	17704.7	25292.2	35878.9	47416.6	60329.5	73413.5	82724.4
34001	2.89283e+06	4.77206e+06	6.85433e+06	8.32034e+06	4.31707e+06	3.0445e+06	1.48343e+06	1.53022e+06	1.85227e+06
34003	8.07624e+06	9.30924e+06	5.81202e+06	2.72052e+06	1.67766e+06	1.62729e+06	2.37398e+06	2.59939e+06	2.68573e+06
34005	4.78472e+06	3.85304e+06	6.1826e+06	8.32534e+06	4.74736e+06	3.15826e+06	2.1551e+06	1.94814e+06	2.0563e+06
34007	3.443e+06	6.12068e+06	1.04748e+07	1.73846e+07	2.06147e+07	6.80919e+06	4.97046e+06	4.61793e+06	5.96021e+06
34009	3.4657e+06	4.53569e+06	7.94739e+06	6.55427e+06	2.16528e+06	2.31383e+06	3.35238e+06	4.60678e+06	4.23538e+06
34011	182269	382983	796985	1.44441e+06	636265	246693	233879	263966	418219
34013	1.29243e+06	2.21953e+06	3.48553e+06	5.2486e+06	746928	664882	420642	478438	1.1863e+06
34015	329952	585584	1.11694e+06	823705	1.29525e+06	151629	150165	72826.3	164049
34017	8.63772e+06	1.27477e+07	9.85675e+06	7.07864e+06	2.89722e+06	2.1741e+06	2.42582e+06	3.59032e+06	3.85745e+06
34021	363170	363170	136189	136189	136189	476726	476726	263890	263890
34023	1.03414e+06	541754	866017	274085	274085	178522	357935	439373	634482
34025	3.47927e+06	4.71789e+06	7.01632e+06	3.24698e+06	1.24542e+06	832180	964566	1.4566e+06	1.60982e+06
34029	1.92207e+06	1.64897e+06	2.89175e+06	1.67021e+06	709861	758435	924910	1.21964e+06	1.24181e+06
34033	431039	909083	2.00548e+06	3.88205e+06	7.11384e+06	4.84412e+06	2.86434e+06	2.46882e+06	903707
34035	0	0	0	0	0	0	0	0	0
34039	160629	226527	81713.3	198857	198857	125642	125642	125642	586505
36001	0	0	0	0	0	0	0	0	0
36005	1.12654e+06	862729	298750	521422	489580	495947	565474	519999	1.40464e+06
36021	0	0	0	0	0	0	0	0	0
36027	0	0	0	0	0	0	0	0	0
36039	0	0	0	0	0	0	0	0	0
36047	27237.8	27237.8	27237.8	72720	72720	44293.6	44293.6	44293.6	223742
36059	3.98266e+06	6.44975e+06	8.35456e+06	6.90312e+06	2.85984e+06	2.51834e+06	1.59133e+06	1.81163e+06	2.31347e+06
36061	2.72444e+06	3.45599e+06	5.26432e+06	1.98306e+06	1.08737e+06	960118	1.0462e+06	1.36486e+06	1.77735e+06
36071	0	0	0	0	0	0	0	0	0
36079	0	0	0	0	0	0	0	0	0
36081	1.33113e+06	2.18665e+06	812258	1.33533e+06	482604	642511	760431	606150	1.16556e+06
36083	40518.5	59473.5	93470.7	144237	218855	326156	34209	34209	12541
36085	235499	431265	110684	125972	102737	135478	195838	351778	183158
36087	17231.7	28306.5	49470.2	74701.2	116719	176433	20455.4	20455.4	8300.21
36103	288842	598837	356147	655708	1.25944e+06	140988	140988	193850	193850
36111	35091.3	57331.8	102724	8511	8511	4161.87	4161.87	12084.7	12084.7
36119	0	0	0	0	0	0	0	0	0
37013	743038	1.1903e+06	1.67781e+06	2.33519e+06	4.71275e+06	4.52565e+06	7.45734e+06	9.75552e+06	1.36059e+07
37015	392413	703991	635657	1.01117e+06	712486	1.03207e+06	324365	465157	450206
37019	124591	238757	487757	988251	1.96231e+06	3.62039e+06	4.97302e+06	6.02035e+06	6.95606e+06
37029	762553	1.4552e+06	1.17577e+06	940310	1.21812e+06	1.84149e+06	2.66042e+06	4.01821e+06	5.1442e+06
37031	549504	1.22873e+06	1.71888e+06	3.29631e+06	6.73108e+06	7.69368e+06	1.17325e+07	1.63384e+07	2.07186e+07
37041	352309	635071	1.24307e+06	1.25987e+06	902694	1.35203e+06	1.9207e+06	2.79446e+06	2.01395e+06
37049	70262.1	161529	379658	770127	1.53081e+06	398002	567322	674097	934417
37053	886324	1.66942e+06	2.4212e+06	1.58927e+06	2.28708e+06	3.36404e+06	4.87861e+06	7.17744e+06	9.10833e+06
37055	1.06442e+06	2.12693e+06	5.41642e+06	1.23679e+07	1.47234e+07	2.23812e+07	3.51579e+07	3.49979e+07	1.63354e+07
37073	96905.5	118616	121012	198306	308461	254263	310725	324996	403099
37091	0	0	0	0	0	0	0	0	0
37095	2.53473e+06	4.16239e+06	8.27003e+06	1.39626e+07	2.92932e+07	1.17169e+07	1.69347e+07	2.1991e+07	2.2636e+07
37103	0	0	0	0	0	0	0	0	0
37129	741987	1.55561e+06	2.63359e+06	4.47368e+06	5.49865e+06	7.2006e+06	5.02584e+06	7.2374e+06	9.93181e+06
37133	285616	703900	1.60835e+06	1.97877e+06	3.71817e+06	4.56478e+06	4.14116e+06	5.87208e+06	8.21941e+06
37137	38096.6	87113.2	209424	420232	955338	828828	928397	1.26061e+06	1.60707e+06
37139	2.13267e+06	2.60529e+06	4.97467e+06	7.35978e+06	8.59801e+06	7.16692e+06	9.12314e+06	1.01372e+07	1.1591e+07
37141	204603	413119	870617	1.16274e+06	2.22125e+06	4.07769e+06	4.03307e+06	3.69842e+06	4.61035e+06
37143	375622	697976	1.39127e+06	840729	862299	1.24714e+06	1.77949e+06	2.6009e+06	3.02392e+06
37147	2021.3	5035.98	12824.1	26703.6	52164.9	94357.9	158754	233691	327889
37177	2.444e+06	3.71678e+06	5.7234e+06	5.72978e+06	8.54893e+06	1.05787e+07	1.67209e+07	1.73117e+07	1.66877e+07
37187	172338	302762	579617	1.00605e+06	539884	744231	825467	1.0971e+06	1.14589e+06
41007	354950	447371	535185	739771	925939	1.17139e+06	1.53638e+06	1.70488e+06	1.84925e+06
41009	47961.4	63260.4	79429.4	104429	137456	175688	233795	217239	282166
41011	475319	646387	928020	1.3084e+06	1.83774e+06	2.62342e+06	3.63621e+06	5.06451e+06	3.66563e+06
41015	2746.43	3341.64	4410.68	5899.09	8396.23	11621.6	15385.6	20689.2	26888
41019	28635.3	38207.5	57446.2	81417.3	115853	163737	231001	318812	143724
41039	20680.9	27177.2	39507.5	53218.2	74397.9	101970	139263	185442	263811
41041	33355.8	42436.7	60473.3	77156.3	110922	151044	205779	262973	380440
41051	6089.75	6307.83	6307.83	13832.6	13832.6	14394.8	14394.8	21461.3	21461.3
41057	60336.3	83279.2	106595	146608	202847	279604	403974	545180	730364
42017	957786	1.07319e+06	2.03926e+06	2.83157e+06	2.83363e+06	3.17966e+06	1.58208e+06	1.94558e+06	2.08847e+06
42029	0	0	0	0	0	0	0	0	0
42045	2.39838e+06	3.53842e+06	5.34042e+06	6.87373e+06	7.01531e+06	8.30526e+06	6.03817e+06	7.9206e+06	9.69939e+06
42091	0	0	0	0	0	0	0	0	0
42101	6.40928e+06	8.31472e+06	1.45399e+07	1.46294e+07	1.60931e+07	1.55154e+07	1.85675e+07	2.00844e+07	2.12799e+07
44001	413604	823066	1.58102e+06	1.16073e+06	1.9801e+06	2.30663e+06	3.21142e+06	1.62353e+06	774920
44003	258618	491162	885606	1.50608e+06	456329	232123	105704	85697.5	85697.5
44005	22407.8	44113.2	83650.8	151244	277539	437712	229367	309915	53547.7
44007	361275	693244	158172	158172	59314.7	59314.7	59314.7	245074	245074
44009	149137	293753	557401	1.00851e+06	1.85212e+06	548942	690835	738802	997970
45013	1.32917e+06	2.45254e+06	3.08517e+06	4.24116e+06	6.52295e+06	6.96818e+06	6.12726e+06	4.3115e+06	4.7512e+06
45015	779689	1.09475e+06	1.31755e+06	1.45992e+06	2.21233e+06	1.07765e+06	1.54235e+06	2.02496e+06	2.28382e+06
45019	5.99271e+06	1.10242e+07	1.97773e+07	3.27176e+07	3.57442e+07	3.25295e+07	2.89395e+07	2.66082e+07	2.43087e+07
45029	83375.8	178104	380172	699061	1.2204e+06	2.0336e+06	3.19116e+06	820776	1.03145e+06
45043	124525	232108	411515	696830	1.13388e+06	1.77511e+06	2.28548e+06	2.77002e+06	2.09353e+06
45051	421202	807252	1.47258e+06	2.60131e+06	2.26074e+06	3.36132e+06	3.69223e+06	4.01051e+06	3.50562e+06
45053	57296.9	107819	197455	344343	547128	833093	683903	927958	1.19718e+06
48007	2.01587e+06	4.80944e+06	1.76816e+07	6.53601e+06	4.16324e+06	4.22756e+06	1.66461e+06	2.46526e+06	2.51024e+06
48039	3.35394e+07	1.04624e+08	1.20998e+08	1.41551e+08	7.4541e+07	6.95409e+07	8.05692e+07	7.80724e+07	9.47962e+07
48057	1.23134e+06	5.67442e+06	9.19018e+06	7.5116e+06	3.62267e+06	1.87959e+06	2.17862e+06	2.44012e+06	2.65344e+06
48061	2.04042e+06	4.14236e+06	4.62753e+06	5.60104e+06	9.15565e+06	6.57743e+06	2.89333e+06	3.85317e+06	2.43702e+06
48071	4.16955e+06	9.85836e+06	6.43015e+06	6.53001e+06	5.40162e+06	5.24054e+06	4.46346e+06	5.089e+06	5.56549e+06
48167	1.98782e+07	5.66701e+07	1.26506e+08	6.25041e+07	4.89471e+07	1.75514e+07	1.71267e+07	2.39799e+07	2.35437e+07
48201	4.55749e+07	7.38848e+07	4.01444e+07	3.54562e+07	1.29672e+07	1.34181e+07	2.19558e+07	2.50361e+07	2.55941e+07
48239	1.77319e+06	7.27318e+06	4.1131e+06	1.78223e+06	1.69275e+06	1.47058e+06	2.0867e+06	2.15584e+06	2.14908e+06
48245	6.11974e+07	1.74191e+08	4.56706e+08	4.01528e+08	3.96848e+08	1.15758e+08	1.04489e+08	1.3005e+08	1.45144e+08
48261	0	0	0	0	0	0	0	0	0
48273	261205	675356	1.08417e+06	520944	907201	911346	209878	387502	365390
48321	2.31618e+06	5.3205e+06	1.15632e+07	1.5254e+07	9.02566e+06	1.07037e+07	1.2135e+07	1.11657e+07	1.23473e+07
48355	645429	1.80357e+06	3.54061e+06	3.74753e+06	3.96058e+06	4.50437e+06	1.13049e+06	1.61694e+06	1.75205e+06
48361	3.14479e+06	4.2933e+06	1.08171e+07	2.49909e+07	8.65246e+06	9.41336e+06	3.08024e+06	3.56458e+06	4.19913e+06
48391	483532	1.58833e+06	5.70891e+06	1.45621e+06	590933	615871	336748	687971	782425
48409	1.02019e+06	2.94963e+06	6.34156e+06	3.79497e+06	6.26312e+06	2.47744e+06	3.55006e+06	5.16281e+06	5.91924e+06
48469	700095	2.77671e+06	4.81185e+06	2.78959e+06	789071	943454	690789	1.19579e+06	1.28268e+06
48489	105188	305963	879921	344123	774176	235537	102647	146272	138492
51001	7.35883e+06	9.69135e+06	1.06107e+07	1.02047e+07	1.29296e+07	1.59974e+07	1.97295e+07	1.65674e+07	1.46726e+07
51013	0	0	0	0	0	0	0	0	0
51033	0	0	0	0	0	0	0	0	0
51036	98530.9	150776	278887	158733	146653	220858	251594	69414.2	72591.3
51041	43509.8	47111	55527	100473	119397	133479	64011.7	72499.1	216133
51057	749151	788227	1.29623e+06	1.34171e+06	2.20071e+06	2.3773e+06	1.59164e+06	1.16028e+06	672921
51059	212148	363816	739782	754468	667873	258066	346587	502294	415110
51073	3.13025e+06	4.2557e+06	6.52124e+06	7.61439e+06	9.80322e+06	1.01131e+07	8.35786e+06	6.13938e+06	4.05205e+06
51087	8892.27	12905.3	23499.7	37208.5	58762	91860.1	9483.14	9837.18	5537.28
51093	754882	653613	1.11253e+06	1.09023e+06	1.49764e+06	1.42149e+06	1.57357e+06	1.89423e+06	827797
51095	373252	728113	636702	354698	599839	479327	640732	763301	497733
51097	78524	155177	365853	487956	284705	370199	344974	264071	171598
51099	151563	248030	475828	483411	635893	1.03388e+06	209409	246144	114692
51101	875328	1.1023e+06	682762	849143	759986	796435	1.11939e+06	1.30654e+06	786609
51103	531938	1.00331e+06	1.76926e+06	1.75497e+06	1.00946e+06	580892	563238	611169	694614
51115	4.46884e+06	4.21151e+06	4.51716e+06	5.71385e+06	6.01206e+06	6.04423e+06	5.10693e+06	4.48187e+06	3.35821e+06
51119	55011.8	94301.9	105620	105359	193702	217592	342157	238596	120683
51127	11088.4	19623.3	42773.1	82720.6	9446.7	10637.8	7962.14	9742.55	17699.3
51131	201263	382583	732914	1.43535e+06	2.77449e+06	1.64737e+06	2.10913e+06	1.22111e+06	757014
51133	243630	311137	376299	435953	815229	1.23364e+06	677986	608282	527779
51149	110543	175250	196642	283563	391014	506535	206772	275307	73313.4
51153	0	0	0	0	0	0	0	0	0
51159	218642	330830	267848	390180	571668	705395	767998	501027	328076
51179	110.857	185.891	369.09	723.282	1286.1	2212.51	3561.97	5015.95	6700.07
51181	380111	598572	316268	310053	284931	337039	220643	385439	278780
51193	219934	401637	823440	557582	368067	575414	429410	562667	442233
51199	515129	524818	980954	1.08106e+06	1.29737e+06	1.66992e+06	762787	647515	765150
51510	690059	234512	329999	75248.3	81256.4	85929.5	281920	309626	214113
51550	813511	1.2436e+06	1.30375e+06	2.02582e+06	1.87121e+06	1.47052e+06	1.24975e+06	874302	922487
51650	502170	611679	908645	1.61451e+06	670809	619677	505600	644751	617236
51670	0	0	0	0	0	0	0	0	0
51700	805583	998326	661506	258099	315020	278154	274835	347812	355073
51710	5.28085e+06	7.30949e+06	7.11111e+06	6.84336e+06	3.7702e+06	4.12212e+06	3.8049e+06	3.75433e+06	3.7474e+06
51735	175052	283658	420279	555206	525361	720872	319909	243279	303097
51740	546230	738637	620915	427429	531559	509579	459483	277137	260129
51760	127801	140405	128284	87397.5	87397.5	119690	119690	93456.8	241267
51800	382695	626724	1.15001e+06	1.65418e+06	1.6455e+06	1.12695e+06	1.02688e+06	925138	487971
51810	359004	561987	710346	729232	444457	499364	678901	376865	340477
51830	0	0	0	0	0	0	0	0	0
53009	6123.85	6810.77	7925.21	10286.6	12560.6	16412.1	18885.9	24751.3	32397.7
53011	15083.3	18620.7	22649.5	28647.2	37888.3	47303.1	58445.1	75094.9	91520.5
53015	4.57306e+06	6.24605e+06	8.07345e+06	1.1277e+07	1.41677e+07	1.62262e+07	1.72079e+07	2.09456e+07	2.1312e+07
53027	2.24762e+06	2.71996e+06	3.19013e+06	4.02299e+06	4.99122e+06	6.14139e+06	7.47023e+06	9.41885e+06	1.17813e+07
53029	83007	110298	131279	183162	222638	314399	425115	553174	720544
53031	20101	23934.3	27915.9	35636.1	46690.2	62397.1	76744.4	101018	135223
53033	265598	387645	573616	853041	1.32607e+06	1.25663e+06	1.62291e+06	2.31021e+06	3.18527e+06
53035	45142.3	61307.4	75535.4	102389	140291	208601	264203	360447	488115
53045	14190.7	19044.9	24790.1	35085.2	49896.1	71970	93858.1	132620	187238
53049	59422.7	70716.9	80228.8	97709.3	121680	145918	189315	238003	300053
53053	152874	223378	304450	458698	637819	943160	1.28351e+06	1.82056e+06	2.51525e+06
53055	3648.39	4190.17	4516.75	5799.17	6544.34	8670.34	10816.2	13618.4	16967.5
53057	888921	1.35666e+06	1.9241e+06	2.78157e+06	2.08675e+06	2.77567e+06	3.67249e+06	4.95941e+06	6.58382e+06
53059	0	0	0	0	0	0	0	0	0
53061	403123	577242	802035	1.13216e+06	1.64768e+06	2.32118e+06	3.21148e+06	3.8994e+06	5.29783e+06
53067	21087.1	27484.9	34858.5	50902	67756.3	95707.5	137367	190201	261157
53069	26715.7	32136.2	37953.5	48691	63645.5	79097.8	107569	137177	172701
53073	50781.4	64264.8	78382.3	102323	133395	173392	231498	305430	396162

## Sheet: int SLR - RAA
FIPS\year	2020	2030	2040	2050	2060	2070	2080	2090	2100
1003	657136	1.31935e+06	4.12942e+06	1.14929e+07	3.80248e+07	8.90564e+07	1.63748e+08	2.30445e+08	2.71071e+08
1097	1.1089e+06	3.0021e+06	1.07624e+07	3.39072e+07	1.0217e+08	2.13715e+08	3.41708e+08	2.30663e+08	2.57626e+08
6001	2.24084e+06	5.40587e+06	1.57953e+07	5.13179e+07	1.26774e+08	3.1144e+08	6.54902e+08	1.22179e+09	2.06855e+09
6013	394062	790341	2.14429e+06	7.84851e+06	2.38224e+07	6.92116e+07	1.55323e+08	3.01026e+08	5.24027e+08
6015	1250.79	2098.68	4131.26	9164.65	18065.9	34731.8	66442.1	107507	173446
6023	767460	1.37977e+06	2.95287e+06	6.85755e+06	1.41483e+07	2.96514e+07	5.82793e+07	9.99905e+07	1.71224e+08
6037	7.4513e+06	1.72238e+07	4.39737e+07	1.11793e+08	2.4895e+08	5.24881e+08	1.01121e+09	1.72214e+09	2.89795e+09
6041	3.0141e+06	6.96107e+06	1.85122e+07	5.32257e+07	1.22638e+08	2.94218e+08	5.84558e+08	1.02661e+09	1.71493e+09
6045	4688.54	9260.16	19610.4	51893.3	109183	235938	475328	843353	1.36519e+06
6053	80314.2	192439	587293	1.70664e+06	4.14657e+06	9.4606e+06	1.87861e+07	3.27191e+07	5.453e+07
6055	1573.42	4690.88	16587.2	60218.4	164001	447395	945101	1.72313e+06	2.93607e+06
6059	1.07824e+07	2.64343e+07	6.68025e+07	1.73057e+08	3.80265e+08	7.64943e+08	1.43598e+09	2.45852e+09	4.04497e+09
6067	0	0	0	0	0	0	0	0	0
6073	4.06065e+06	8.44471e+06	1.9185e+07	4.57447e+07	9.47099e+07	1.8621e+08	3.32959e+08	5.51809e+08	8.97577e+08
6075	113941	283262	775435	2.76209e+06	6.92967e+06	1.79209e+07	3.92413e+07	7.22981e+07	1.25217e+08
6077	0	0	0	0	0	0	0	0	0
6079	26764.5	65889.7	190078	540709	1.21838e+06	2.81454e+06	5.4171e+06	9.28327e+06	1.55174e+07
6081	5.83269e+06	1.40575e+07	3.73483e+07	1.29213e+08	3.14517e+08	7.89154e+08	1.67512e+09	2.98397e+09	4.98811e+09
6083	163247	330648	760412	1.80503e+06	2.83928e+06	5.58485e+06	9.87099e+06	1.63905e+07	2.57e+07
6085	1.49407e+06	3.75031e+06	1.18173e+07	3.91447e+07	1.00952e+08	2.50476e+08	5.39005e+08	1.02954e+09	1.76627e+09
6087	32367.5	87500.8	250725	765557	1.80324e+06	4.13605e+06	8.27546e+06	1.42205e+07	2.32334e+07
6095	869443	1.62051e+06	4.64753e+06	1.51251e+07	4.55345e+07	1.36438e+08	2.89976e+08	5.46738e+08	9.69789e+08
6097	442377	1.02896e+06	2.75099e+06	7.78723e+06	1.72216e+07	4.11372e+07	8.22579e+07	1.45116e+08	2.47225e+08
6111	218973	470958	1.1087e+06	2.58651e+06	5.52735e+06	1.08888e+07	2.01903e+07	3.41368e+07	5.54986e+07
6113	0	0	0	0	0	0	0	0	0
9001	2.63609e+06	6.26515e+06	1.34022e+07	2.57858e+07	5.46611e+07	9.86007e+07	1.61147e+08	2.2751e+08	2.92793e+08
9003	0	0	0	0	0	0	0	0	0
9007	22429.7	54150.8	149128	438255	1.15135e+06	2.24171e+06	3.51949e+06	4.91092e+06	6.26504e+06
9009	1.82935e+06	3.99795e+06	8.24524e+06	1.6504e+07	3.35846e+07	5.50374e+07	8.59382e+07	1.21142e+08	1.55548e+08
9011	141102	327042	876018	2.59352e+06	6.60621e+06	1.30404e+07	2.07173e+07	2.9032e+07	3.70646e+07
10001	919293	2.31138e+06	5.7844e+06	1.34543e+07	2.95002e+07	5.63066e+07	9.01952e+07	1.31361e+08	1.71356e+08
10003	1.38174e+06	3.99409e+06	1.24314e+07	3.33632e+07	7.74052e+07	1.41951e+08	2.11974e+08	2.95644e+08	3.79846e+08
10005	1.91383e+06	4.59657e+06	1.01193e+07	2.1229e+07	4.283e+07	7.78112e+07	1.18006e+08	1.6257e+08	2.06886e+08
11001	567473	1.48624e+06	3.9996e+06	1.08438e+07	2.48761e+07	4.2129e+07	6.27778e+07	8.51226e+07	1.1167e+08
12005	549429	1.24921e+06	3.79212e+06	1.41872e+07	4.18971e+07	9.82376e+07	1.7257e+08	2.34218e+08	2.73833e+08
12009	544338	1.37852e+06	3.17389e+06	7.29183e+06	1.77459e+07	3.66917e+07	6.71706e+07	1.07388e+08	1.55197e+08
12011	2.66203e+06	1.21303e+07	4.83166e+07	1.74284e+08	6.21524e+08	1.59425e+09	2.91177e+09	4.69509e+09	6.4779e+09
12015	11868.6	31958.4	124577	582737	1.84843e+06	4.88117e+06	8.66422e+06	1.09785e+07	1.18373e+07
12017	155970	317055	811811	2.14557e+06	5.00132e+06	1.06181e+07	1.89336e+07	2.86994e+07	3.98254e+07
12019	75355.6	229899	617185	1.55752e+06	3.45678e+06	7.39453e+06	1.27527e+07	1.90716e+07	2.54194e+07
12021	139894	578717	2.97798e+06	1.3631e+07	4.83352e+07	1.34814e+08	2.83083e+08	4.41889e+08	5.84366e+08
12027	0	0	0	0	0	0	0	0	0
12029	4223.74	9603.25	23479.1	62541.5	148156	324979	608976	1.00593e+06	1.41954e+06
12031	1.69725e+06	4.23298e+06	9.18204e+06	2.01835e+07	3.96238e+07	7.86659e+07	1.33721e+08	2.04953e+08	2.76948e+08
12033	0	0	0	0	0	0	0	0	0
12035	28761.4	109464	355350	985972	2.3965e+06	5.55488e+06	1.00819e+07	1.5386e+07	2.06611e+07
12037	23534.1	48232.6	111582	402348	1.42775e+06	3.4196e+06	5.62958e+06	7.698e+06	9.37997e+06
12045	37782.4	79165.2	189652	624877	2.182e+06	5.46253e+06	9.19034e+06	1.25258e+07	1.53701e+07
12053	78277.4	219459	816396	3.25571e+06	1.04752e+07	2.71454e+07	5.72157e+07	9.52009e+07	1.31567e+08
12057	3.17187e+06	8.80722e+06	3.11993e+07	1.18605e+08	3.5402e+08	8.46042e+08	1.57419e+09	2.29814e+09	2.88722e+09
12061	0	0	0	0	0	0	0	0	0
12065	0	0	0	0	0	0	0	0	0
12069	0	0	0	0	0	0	0	0	0
12071	561111	1.28051e+06	4.56846e+06	2.00072e+07	6.04552e+07	1.59907e+08	2.87494e+08	3.71382e+08	4.1028e+08
12075	0	0	0	0	0	0	0	0	0
12077	0	0	0	0	0	0	0	0	0
12081	90235.4	236028	798742	2.91338e+06	8.63153e+06	1.99055e+07	3.55654e+07	5.03344e+07	5.99975e+07
12083	0	0	0	0	0	0	0	0	0
12085	73407	374009	1.40689e+06	5.03198e+06	1.70434e+07	4.47369e+07	8.61929e+07	1.40505e+08	2.00914e+08
12086	9.77912e+06	4.57616e+07	2.40504e+08	8.45784e+08	2.76861e+09	7.4737e+09	1.38537e+10	2.17361e+10	3.00982e+10
12087	694263	3.07952e+06	1.47627e+07	5.0283e+07	1.56283e+08	3.98352e+08	7.57187e+08	1.15093e+09	1.58749e+09
12089	81832.2	279237	794143	2.18459e+06	5.06615e+06	1.12897e+07	2.03966e+07	3.23712e+07	4.5225e+07
12091	629257	1.26851e+06	3.06996e+06	1.02437e+07	3.71479e+07	9.53223e+07	1.8845e+08	2.85557e+08	3.55412e+08
12095	0	0	0	0	0	0	0	0	0
12099	582585	2.62179e+06	1.00422e+07	3.6027e+07	1.25313e+08	3.1674e+08	5.71924e+08	9.13712e+08	1.24142e+09
12101	726567	2.05779e+06	7.73654e+06	3.11712e+07	1.01325e+08	2.65213e+08	5.64636e+08	9.48923e+08	1.32423e+09
12103	813145	2.3207e+06	8.58734e+06	3.35655e+07	1.10381e+08	2.76164e+08	5.66919e+08	9.44455e+08	1.25287e+09
12107	3223.08	9355.17	25769.1	64364.3	146490	325706	574908	867213	1.15955e+06
12109	482745	1.4019e+06	3.78809e+06	9.43276e+06	2.07239e+07	4.44266e+07	7.60452e+07	1.13328e+08	1.50453e+08
12111	20096.2	57456.8	127581	305292	733317	1.57676e+06	2.98965e+06	4.96618e+06	6.98353e+06
12113	0	0	0	0	0	0	0	0	0
12115	1.18523e+06	3.11077e+06	1.06006e+07	3.9033e+07	1.16745e+08	2.7142e+08	4.89188e+08	6.98283e+08	8.39605e+08
12123	3952.87	8867.6	21462.6	56857.4	125959	276092	515336	836502	1.15697e+06
12127	1.1755e+06	2.99188e+06	7.22492e+06	1.70333e+07	3.95173e+07	8.73209e+07	1.64647e+08	2.69703e+08	3.92436e+08
12129	15881.7	30955.3	72391.9	222578	306737	764561	1.21429e+06	1.66605e+06	2.0151e+06
12131	165488	320630	915150	3.00929e+06	1.06189e+07	2.70926e+07	5.35963e+07	8.21708e+07	1.04626e+08
13029	12312.3	28762.8	60262	128538	253707	449625	747007	1.10421e+06	1.47578e+06
13039	550574	1.50182e+06	3.63043e+06	8.65617e+06	1.84374e+07	3.86864e+07	7.05624e+07	1.1457e+08	1.63316e+08
13051	5.89988e+06	1.4738e+07	3.36639e+07	7.64284e+07	1.60919e+08	3.06513e+08	5.44399e+08	8.60423e+08	1.22975e+09
13103	0	0	0	0	0	0	0	0	0
13127	403364	1.25855e+06	3.41278e+06	8.28081e+06	1.82257e+07	3.61691e+07	6.53219e+07	1.01129e+08	1.38835e+08
13179	845099	2.56172e+06	6.58572e+06	1.52981e+07	3.23567e+07	6.20716e+07	1.1038e+08	1.72586e+08	2.42544e+08
13191	1.04796e+06	3.05316e+06	7.79817e+06	1.79459e+07	3.78682e+07	7.29971e+07	1.30533e+08	2.05293e+08	2.90171e+08
22005	136925	665182	4.02223e+06	1.45611e+07	3.17534e+07	4.30809e+07	4.62307e+07	4.72665e+07	4.81845e+07
22007	192882	1.61735e+06	1.11377e+07	3.81841e+07	7.33106e+07	9.65837e+07	1.13464e+08	1.30724e+08	1.49144e+08
22019	2.39705e+06	9.11128e+06	3.28365e+07	1.2661e+08	3.57364e+08	6.30528e+08	8.40535e+08	9.89503e+08	1.08693e+09
22023	17913.5	84630.1	361857	1.17089e+06	2.35152e+06	3.19447e+06	3.7246e+06	3.99376e+06	4.13347e+06
22045	25542.1	167873	965841	2.94709e+06	5.06498e+06	5.92634e+06	6.10125e+06	6.20804e+06	6.32419e+06
22047	1.50988e+06	7.52316e+06	5.07168e+07	2.1404e+08	5.03524e+08	7.44021e+08	8.77007e+08	9.85303e+08	1.09781e+09
22051	3.36361e+07	2.35908e+08	1.48568e+09	4.72493e+09	8.63262e+09	1.07272e+10	1.18217e+10	1.28204e+10	1.38793e+10
22053	7973.12	31705.1	135800	442218	978118	1.39535e+06	1.68067e+06	1.82837e+06	1.90431e+06
22057	2.60636e+06	2.09763e+07	1.37978e+08	4.06571e+08	6.79762e+08	8.07051e+08	8.81478e+08	9.48958e+08	1.01519e+09
22063	28211.6	147527	948224	3.60631e+06	8.44188e+06	1.22573e+07	1.4059e+07	1.53265e+07	1.66276e+07
22071	4.29164e+08	1.3825e+09	4.35895e+09	1.04507e+10	2.11543e+10	3.19153e+10	4.01555e+10	4.55881e+10	4.97672e+10
22075	1.16176e+06	5.50842e+06	3.87648e+07	1.4594e+08	3.10617e+08	4.22892e+08	4.7469e+08	5.112e+08	5.48501e+08
22087	2.62615e+06	1.17619e+07	8.19173e+07	3.1814e+08	7.16904e+08	1.0099e+09	1.14824e+09	1.23874e+09	1.32941e+09
22089	3.26202e+06	2.37526e+07	1.59166e+08	5.10397e+08	9.3347e+08	1.16866e+09	1.30472e+09	1.43398e+09	1.57135e+09
22093	0	0	0	0	0	0	0	0	0
22095	0	0	0	0	0	0	0	0	0
22099	220.899	1164.21	7014.11	25072.9	49574.5	63742.5	68129.6	70314.1	71944.4
22101	3.21696e+06	2.5913e+07	1.46407e+08	4.29451e+08	7.17597e+08	8.55037e+08	9.33281e+08	1.00995e+09	1.09006e+09
22103	2.09293e+06	6.44064e+06	1.94286e+07	4.51459e+07	9.00463e+07	1.34899e+08	1.65969e+08	1.83449e+08	1.94634e+08
22105	0	0	0	0	0	0	0	0	0
22109	1.99715e+06	1.63058e+07	1.03884e+08	3.08414e+08	5.19502e+08	6.2158e+08	6.83222e+08	7.40669e+08	7.9795e+08
22113	200999	1.0458e+06	4.30025e+06	1.23903e+07	2.0977e+07	2.63743e+07	2.93809e+07	3.08092e+07	3.17154e+07
23005	1.874e+06	3.3968e+06	5.79928e+06	1.03592e+07	1.86934e+07	3.27347e+07	5.25048e+07	8.1867e+07	1.13835e+08
23009	190957	323839	532676	877752	1.47201e+06	2.49966e+06	3.81289e+06	5.668e+06	7.688e+06
23011	8311.44	14598.8	24887.9	39793.2	67750.8	104101	161168	231533	305079
23013	58611.8	95047.6	151035	227271	364754	543213	803095	1.12675e+06	1.47636e+06
23015	96921.1	163438	268471	425773	715454	1.10308e+06	1.68786e+06	2.40704e+06	3.15613e+06
23019	300663	549274	929131	1.73632e+06	3.06052e+06	5.53394e+06	9.23653e+06	1.44334e+07	2.09402e+07
23023	590826	1.0554e+06	1.86225e+06	3.2668e+06	5.80344e+06	9.71303e+06	1.56808e+07	2.37062e+07	3.25938e+07
23027	54571.4	96913.8	168248	277438	491027	809702	1.31782e+06	2.02377e+06	2.83504e+06
23029	101384	169988	272268	471957	771513	1.24783e+06	1.89296e+06	2.74814e+06	3.71412e+06
23031	1.96548e+06	3.6885e+06	6.46373e+06	1.18672e+07	2.23832e+07	4.04428e+07	6.67346e+07	1.0624e+08	1.49492e+08
24003	5.54796e+06	1.66057e+07	5.10656e+07	1.52025e+08	3.34873e+08	5.71806e+08	7.74738e+08	9.02646e+08	9.92173e+08
24005	170604	471486	1.26652e+06	3.43257e+06	7.21238e+06	1.29531e+07	1.87456e+07	2.23128e+07	2.41233e+07
24009	104339	361641	1.28896e+06	3.98785e+06	9.82245e+06	1.64468e+07	2.27064e+07	2.59608e+07	2.73121e+07
24011	66035.2	217615	723759	2.12288e+06	4.78627e+06	8.4142e+06	1.21942e+07	1.55294e+07	1.70233e+07
24015	48342.4	127979	341010	923283	1.71953e+06	3.15182e+06	4.61356e+06	5.70628e+06	6.28247e+06
24017	15152.2	39679.8	107670	289667	666230	1.11639e+06	1.65365e+06	2.23993e+06	2.94754e+06
24019	397164	1.38265e+06	4.69923e+06	1.39633e+07	3.27293e+07	5.58269e+07	7.60911e+07	8.7378e+07	9.31735e+07
24025	384606	1.06307e+06	2.85614e+06	8.02571e+06	1.68672e+07	3.03004e+07	4.38629e+07	5.22249e+07	5.64782e+07
24029	63957.5	164287	446993	1.17962e+06	2.52627e+06	4.50813e+06	6.43992e+06	7.6897e+06	8.27906e+06
24033	11291	39178.8	136791	430475	1.05511e+06	1.78607e+06	2.48005e+06	2.83882e+06	2.98416e+06
24035	149237	397434	1.13513e+06	2.95946e+06	6.46742e+06	1.12796e+07	1.55192e+07	1.84815e+07	1.98116e+07
24037	211839	718818	2.47663e+06	7.4323e+06	1.79155e+07	2.95369e+07	4.04381e+07	4.67119e+07	5.04158e+07
24039	378830	1.03715e+06	2.66825e+06	6.67186e+06	1.55822e+07	3.08801e+07	5.0294e+07	7.14957e+07	9.22623e+07
24041	416478	1.33392e+06	4.63511e+06	1.46724e+07	3.72939e+07	6.70297e+07	1.0671e+08	1.46369e+08	1.72539e+08
24045	357900	1.44794e+06	5.4344e+06	1.74522e+07	4.22852e+07	7.96811e+07	1.23347e+08	1.63037e+08	1.82914e+08
24047	4.51497e+06	1.08172e+07	2.39637e+07	5.09912e+07	1.04469e+08	1.93199e+08	2.99093e+08	4.19745e+08	5.4245e+08
24510	7.46315e+06	2.33129e+07	6.96859e+07	2.19782e+08	5.1621e+08	1.02073e+09	1.59635e+09	2.04779e+09	2.39443e+09
25001	1.87827e+06	5.1828e+06	1.59293e+07	4.54635e+07	1.16494e+08	2.3675e+08	3.94863e+08	5.58759e+08	7.3159e+08
25005	2.20239e+06	6.18549e+06	1.91713e+07	6.07096e+07	1.54944e+08	3.41828e+08	6.23201e+08	9.28261e+08	1.108e+09
25007	63900.5	193807	639009	1.83087e+06	4.88126e+06	1.05612e+07	1.96281e+07	2.83285e+07	3.32854e+07
25009	1.87797e+07	3.67975e+07	6.70422e+07	1.27181e+08	2.34188e+08	4.11907e+08	6.60052e+08	9.90199e+08	1.3634e+09
25017	6.69818e+07	1.25988e+08	2.20782e+08	4.19801e+08	7.38852e+08	1.33907e+09	2.12461e+09	3.21568e+09	4.49324e+09
25019	24419	68365.7	207426	570150	1.38082e+06	2.65103e+06	4.18705e+06	5.65145e+06	7.12506e+06
25021	1.82011e+07	3.44081e+07	6.05246e+07	1.14829e+08	2.0407e+08	3.67007e+08	5.81791e+08	8.76934e+08	1.21916e+09
25023	5.92414e+06	1.16731e+07	2.17078e+07	4.01927e+07	7.40645e+07	1.27524e+08	2.04974e+08	2.98747e+08	3.95516e+08
25025	1.26027e+08	2.3889e+08	4.23641e+08	8.05563e+08	1.42953e+09	2.57893e+09	4.10124e+09	6.20178e+09	8.64945e+09
28045	1.08758e+06	2.86199e+06	8.75028e+06	8.64681e+06	1.83952e+07	2.89567e+07	3.68906e+07	3.2365e+07	3.39989e+07
28047	5.96284e+06	1.60859e+07	4.56649e+07	1.09946e+08	2.34027e+08	3.84128e+08	4.98943e+08	5.32023e+08	5.64904e+08
28059	920007	2.41421e+06	9.06467e+06	2.7891e+07	7.44759e+07	1.38512e+08	2.00016e+08	1.33797e+08	1.41685e+08
33015	1.38815e+06	2.64067e+06	4.66424e+06	9.0208e+06	1.61174e+07	2.87552e+07	4.69403e+07	7.05696e+07	9.68898e+07
33017	12789.7	23519.4	40033	76299.1	133697	231668	378810	561151	748601
34001	5.91018e+06	1.43578e+07	3.55544e+07	8.06929e+07	1.71649e+08	3.04847e+08	4.84383e+08	6.82545e+08	8.88308e+08
34003	4.04693e+07	8.8182e+07	1.84963e+08	3.70025e+08	7.44582e+08	1.26614e+09	1.94845e+09	2.61374e+09	3.21638e+09
34005	9.34665e+06	2.38837e+07	6.33388e+07	1.48853e+08	3.24271e+08	5.77435e+08	9.2217e+08	1.3126e+09	1.7313e+09
34007	1.34554e+07	3.30581e+07	8.73479e+07	2.07838e+08	4.49102e+08	8.09239e+08	1.27257e+09	1.82232e+09	2.39668e+09
34009	5.38482e+06	1.52837e+07	4.17003e+07	1.0107e+08	2.2484e+08	4.1159e+08	6.67412e+08	9.46326e+08	1.22845e+09
34011	294109	781032	2.08577e+06	4.90926e+06	1.07824e+07	2.01217e+07	3.2251e+07	4.70106e+07	6.10629e+07
34013	1.69563e+07	4.3333e+07	1.08526e+08	2.37122e+08	5.45525e+08	9.94031e+08	1.64317e+09	2.31719e+09	2.99462e+09
34015	642902	1.49909e+06	3.84374e+06	8.89488e+06	1.91826e+07	3.51006e+07	5.45847e+07	7.87911e+07	1.03013e+08
34017	2.59479e+07	6.57854e+07	1.63496e+08	3.54576e+08	8.09464e+08	1.46368e+09	2.40042e+09	3.35528e+09	4.29535e+09
34021	6.34607e+06	1.61244e+07	4.0853e+07	8.90181e+07	2.0357e+08	3.65722e+08	6.0635e+08	8.74692e+08	1.167e+09
34023	1.644e+07	4.08928e+07	9.97287e+07	2.1225e+08	4.74936e+08	8.4135e+08	1.35012e+09	1.84048e+09	2.29154e+09
34025	8.66281e+06	2.10946e+07	4.93694e+07	1.03014e+08	2.2712e+08	4.02878e+08	6.53843e+08	9.12501e+08	1.1686e+09
34029	3.0282e+06	7.35212e+06	1.79273e+07	3.96636e+07	8.50337e+07	1.49575e+08	2.35794e+08	3.2585e+08	4.1466e+08
34033	770265	2.22477e+06	6.91806e+06	1.85488e+07	4.29905e+07	7.87555e+07	1.17473e+08	1.63668e+08	2.10074e+08
34035	0	0	0	0	0	0	0	0	0
34039	2.78366e+07	6.88406e+07	1.67709e+08	3.56546e+08	7.96882e+08	1.40995e+09	2.25955e+09	3.07538e+09	3.82222e+09
36001	0	0	0	0	0	0	0	0	0
36005	2.91082e+07	7.00002e+07	1.44209e+08	3.26985e+08	6.58992e+08	1.12777e+09	1.72528e+09	2.31257e+09	2.86898e+09
36021	0	0	0	0	0	0	0	0	0
36027	0	0	0	0	0	0	0	0	0
36039	0	0	0	0	0	0	0	0	0
36047	5.90817e+06	1.64774e+07	3.86243e+07	9.75982e+07	2.1544e+08	3.88014e+08	6.19084e+08	8.55167e+08	1.09892e+09
36059	1.06248e+07	2.49811e+07	5.03469e+07	1.11731e+08	2.20173e+08	3.68377e+08	5.5045e+08	7.1849e+08	8.66059e+08
36061	2.28472e+07	6.266e+07	1.46731e+08	3.61706e+08	7.94497e+08	1.42751e+09	2.26238e+09	3.1003e+09	3.94902e+09
36071	0	0	0	0	0	0	0	0	0
36079	0	0	0	0	0	0	0	0	0
36081	2.04891e+07	4.90559e+07	1.00636e+08	2.27262e+08	4.56109e+08	7.77359e+08	1.18423e+09	1.57998e+09	1.95051e+09
36083	68520.5	126967	256969	544045	1.09248e+06	2.11242e+06	3.42835e+06	5.35885e+06	7.40133e+06
36085	392880	976219	2.37826e+06	5.05614e+06	1.13005e+07	1.99943e+07	3.20424e+07	4.36116e+07	5.42024e+07
36087	26904.2	56971.4	116424	223546	449178	778976	1.2078e+06	1.637e+06	2.01919e+06
36103	457430	1.3607e+06	4.33737e+06	1.42233e+07	3.87345e+07	7.71148e+07	1.26802e+08	1.78699e+08	2.13715e+08
36111	60837.6	133343	284829	587220	1.25991e+06	2.31489e+06	3.81678e+06	5.54641e+06	7.37687e+06
36119	0	0	0	0	0	0	0	0	0
37013	1.43975e+06	4.58257e+06	1.68325e+07	4.55621e+07	1.2489e+08	2.48329e+08	4.19024e+08	6.14597e+08	8.35372e+08
37015	613020	1.36577e+06	3.33412e+06	8.08817e+06	1.82626e+07	3.58986e+07	5.9907e+07	8.77631e+07	1.22323e+08
37019	221418	591996	1.64104e+06	5.12874e+06	1.42371e+07	3.05884e+07	5.11607e+07	7.08688e+07	9.04689e+07
37029	1.23175e+06	2.81823e+06	6.98757e+06	1.72528e+07	3.69608e+07	7.30364e+07	1.16986e+08	1.67386e+08	2.29338e+08
37031	1.06493e+06	3.21693e+06	9.59531e+06	2.57207e+07	6.67967e+07	1.38495e+08	2.2824e+08	3.34237e+08	4.56815e+08
37041	578598	1.2303e+06	2.87343e+06	6.83586e+06	1.41483e+07	2.72567e+07	4.25014e+07	5.92061e+07	7.96216e+07
37049	136198	426187	1.39151e+06	3.80382e+06	9.83373e+06	1.96423e+07	3.22385e+07	4.6312e+07	6.20996e+07
37053	1.34408e+06	3.23545e+06	8.0468e+06	1.92203e+07	4.02984e+07	7.59382e+07	1.17013e+08	1.65327e+08	2.22372e+08
37055	1.77805e+06	6.68726e+06	2.64364e+07	9.91413e+07	3.00171e+08	5.36106e+08	6.83075e+08	6.96889e+08	7.42492e+08
37073	1.11438e+06	2.53736e+06	6.34216e+06	1.59652e+07	3.48181e+07	7.05774e+07	1.15849e+08	1.69192e+08	2.37403e+08
37091	0	0	0	0	0	0	0	0	0
37095	4.90673e+06	1.59755e+07	6.01651e+07	1.64218e+08	4.52447e+08	8.99927e+08	1.5269e+09	2.24187e+09	3.05511e+09
37103	0	0	0	0	0	0	0	0	0
37129	1.31863e+06	3.8557e+06	1.18318e+07	3.80351e+07	1.03614e+08	2.20238e+08	3.62361e+08	5.06624e+08	6.56635e+08
37133	551975	1.85948e+06	5.98438e+06	1.84991e+07	4.7224e+07	9.84705e+07	1.6959e+08	2.51951e+08	3.46041e+08
37137	73756.8	227570	820455	2.11935e+06	5.56807e+06	1.04976e+07	1.69369e+07	2.38815e+07	3.14466e+07
37139	4.39757e+06	9.87919e+06	2.43146e+07	6.01157e+07	1.2842e+08	2.54799e+08	4.09045e+08	5.83831e+08	8.006e+08
37141	363612	1.02489e+06	3.11915e+06	1.02197e+07	2.84116e+07	6.16598e+07	1.03127e+08	1.45017e+08	1.89106e+08
37143	616885	1.35217e+06	3.23775e+06	7.78314e+06	1.61553e+07	3.11434e+07	4.85404e+07	6.73144e+07	8.97894e+07
37147	3918.89	13345.1	47002.4	129860	343177	684634	1.12631e+06	1.59748e+06	2.09826e+06
37177	5.12447e+06	1.25194e+07	3.58834e+07	8.31021e+07	2.09606e+08	4.02955e+08	6.78452e+08	9.93255e+08	1.34088e+09
37187	260490	587582	1.58794e+06	3.53337e+06	8.70155e+06	1.64998e+07	2.76001e+07	4.06085e+07	5.5503e+07
41007	913977	1.33156e+06	1.97284e+06	3.18358e+06	4.88302e+06	8.20518e+06	1.45407e+07	2.43047e+07	4.04004e+07
41009	53391.7	78162.6	118387	190034	230725	380115	645991	1.05469e+06	1.69035e+06
41011	584852	922325	1.63188e+06	2.93016e+06	5.56663e+06	1.05331e+07	2.04951e+07	3.6447e+07	6.29535e+07
41015	3577.53	5126.45	8310.99	14731.8	26904.3	48007	84822.9	141640	224455
41019	33913.1	52940.2	100698	186231	352087	673439	1.26343e+06	2.28014e+06	3.99538e+06
41039	23864.5	36352.1	64030.5	115918	206826	376041	683532	1.17097e+06	2.01151e+06
41041	38778.8	56746.9	97209.9	173226	300144	545123	1.00662e+06	1.71892e+06	2.92411e+06
41051	87059.7	119314	178657	271752	439863	714970	1.15907e+06	1.86896e+06	2.91975e+06
41057	70145.9	111106	183952	314580	552589	1.02011e+06	1.91364e+06	2.85965e+06	4.82577e+06
42017	1.52044e+06	4.26485e+06	1.06259e+07	2.41688e+07	5.60339e+07	1.05732e+08	1.8385e+08	2.74969e+08	3.73648e+08
42029	0	0	0	0	0	0	0	0	0
42045	4.87942e+06	1.18768e+07	3.09871e+07	7.41943e+07	1.66862e+08	3.20763e+08	5.24197e+08	7.92323e+08	1.07502e+09
42091	0	0	0	0	0	0	0	0	0
42101	1.15596e+07	2.98358e+07	7.41951e+07	1.71005e+08	3.81541e+08	7.17635e+08	1.19154e+09	1.76441e+09	2.36177e+09
44001	800441	2.11528e+06	5.26907e+06	1.35554e+07	2.90512e+07	5.4976e+07	8.55565e+07	1.18187e+08	1.5346e+08
44003	476948	1.13864e+06	2.52785e+06	5.94433e+06	1.19112e+07	2.20777e+07	3.4891e+07	4.88949e+07	6.32452e+07
44005	43365.6	113371	278783	707283	1.49253e+06	2.77768e+06	4.24487e+06	5.75837e+06	7.34833e+06
44007	666565	1.60923e+06	3.61935e+06	8.57589e+06	1.74485e+07	3.28726e+07	5.26946e+07	7.49087e+07	9.83489e+07
44009	288623	754945	1.85765e+06	4.71621e+06	9.96019e+06	1.85526e+07	2.83793e+07	3.85349e+07	4.92218e+07
45013	2.76382e+06	6.4898e+06	1.57885e+07	3.33306e+07	6.61822e+07	1.26123e+08	2.14414e+08	3.25276e+08	4.53968e+08
45015	1.2377e+06	2.03876e+06	4.87894e+06	1.11108e+07	2.49124e+07	4.87236e+07	8.35398e+07	1.27668e+08	1.74273e+08
45019	1.03176e+07	2.62001e+07	6.78999e+07	1.52167e+08	3.27545e+08	6.39725e+08	1.09396e+09	1.6526e+09	2.26201e+09
45029	130916	355875	937310	2.18243e+06	4.82999e+06	9.9118e+06	1.74274e+07	2.68959e+07	3.74243e+07
45043	187614	443189	997374	2.12222e+06	4.55578e+06	8.60214e+06	1.51109e+07	2.35097e+07	3.23053e+07
45051	667133	1.61585e+06	3.58644e+06	8.01527e+06	1.78082e+07	3.51442e+07	6.31768e+07	1.01033e+08	1.43995e+08
45053	85916.8	199411	430812	933160	1.86157e+06	3.36848e+06	5.57846e+06	8.22514e+06	1.10427e+07
48007	3.28912e+06	1.54235e+07	6.88984e+07	2.21472e+08	4.28474e+08	5.31038e+08	5.95045e+08	6.57139e+08	7.21668e+08
48039	5.17359e+07	2.38904e+08	8.4317e+08	2.44821e+09	4.43723e+09	6.05758e+09	7.27576e+09	8.03068e+09	8.65414e+09
48057	2.02949e+06	1.21836e+07	6.26224e+07	1.77181e+08	2.75731e+08	3.1952e+08	3.51659e+08	3.81505e+08	4.09271e+08
48061	4.48559e+06	1.75232e+07	7.07979e+07	2.46628e+08	7.28733e+08	1.34146e+09	1.87015e+09	2.22914e+09	2.46281e+09
48071	1.27247e+07	4.76911e+07	1.44523e+08	3.80469e+08	7.57277e+08	1.11882e+09	1.42211e+09	1.63411e+09	1.80975e+09
48167	3.292e+07	1.42865e+08	5.10679e+08	1.54759e+09	3.14018e+09	4.49667e+09	5.57472e+09	6.27459e+09	6.83069e+09
48201	1.50994e+08	5.63547e+08	1.63583e+09	4.11912e+09	7.89055e+09	1.12415e+10	1.37859e+10	1.53562e+10	1.65952e+10
48239	2.91643e+06	1.58509e+07	7.80069e+07	2.29155e+08	3.72483e+08	4.44514e+08	4.98902e+08	5.53676e+08	6.09763e+08
48245	1.02405e+08	4.25736e+08	1.69051e+09	5.96212e+09	1.47788e+10	2.31036e+10	2.99075e+10	3.49541e+10	3.87044e+10
48261	0	0	0	0	0	0	0	0	0
48273	408253	1.40596e+06	5.26282e+06	1.73061e+07	4.81796e+07	9.549e+07	1.4057e+08	1.75794e+08	1.96516e+08
48321	5.83585e+06	2.79567e+07	1.13473e+08	3.12906e+08	5.53837e+08	7.59244e+08	9.10932e+08	1.02029e+09	1.11766e+09
48355	1.09377e+06	3.773e+06	1.74966e+07	6.37944e+07	1.82065e+08	3.08636e+08	3.71437e+08	4.13571e+08	4.5438e+08
48361	5.06853e+06	1.86379e+07	6.88229e+07	2.70406e+08	7.93082e+08	1.44982e+09	1.99677e+09	2.43507e+09	2.76705e+09
48391	786616	3.49404e+06	1.68716e+07	6.01775e+07	1.29847e+08	1.71247e+08	1.96951e+08	2.20763e+08	2.45038e+08
48409	1.68656e+06	6.27291e+06	2.91582e+07	1.06637e+08	2.68036e+08	3.94801e+08	4.54688e+08	5.00189e+08	5.46295e+08
48469	1.14582e+06	6.17799e+06	3.15759e+07	1.0221e+08	1.88972e+08	2.30413e+08	2.57149e+08	2.81916e+08	3.05875e+08
48489	185767	736189	3.0786e+06	1.10428e+07	3.4982e+07	6.72802e+07	9.79892e+07	1.21653e+08	1.39095e+08
51001	9.87318e+06	2.46388e+07	6.15812e+07	1.61595e+08	3.93571e+08	7.7435e+08	1.34425e+09	1.95151e+09	2.64563e+09
51013	0	0	0	0	0	0	0	0	0
51033	0	0	0	0	0	0	0	0	0
51036	131214	275534	665661	1.67765e+06	3.83583e+06	6.77519e+06	1.02691e+07	1.42234e+07	1.8944e+07
51041	2.69486e+06	5.60923e+06	1.38427e+07	3.49425e+07	8.38823e+07	1.53416e+08	2.37779e+08	3.38913e+08	4.62258e+08
51057	1.9418e+06	5.59007e+06	1.75917e+07	5.91563e+07	1.48758e+08	2.72362e+08	3.96217e+08	4.76691e+08	5.36763e+08
51059	301814	808461	2.15221e+06	6.06173e+06	1.43525e+07	2.53918e+07	3.93251e+07	5.49028e+07	7.40108e+07
51073	1.00521e+07	2.90334e+07	8.84534e+07	2.94687e+08	6.94491e+08	1.23018e+09	1.71758e+09	2.00343e+09	2.21736e+09
51087	11829.5	23480.4	54896.7	130911	295995	509130	740375	992938	1.27977e+06
51093	5.69551e+06	1.20711e+07	2.95813e+07	7.78186e+07	1.67803e+08	3.07493e+08	4.65005e+08	6.51534e+08	8.72844e+08
51095	555168	1.59153e+06	5.03772e+06	1.66716e+07	3.90322e+07	6.87075e+07	9.53583e+07	1.10658e+08	1.21949e+08
51097	117656	356251	1.21025e+06	4.02927e+06	9.7112e+06	1.75915e+07	2.62893e+07	3.21519e+07	3.64436e+07
51099	215623	551165	1.3843e+06	3.68521e+06	8.33872e+06	1.42063e+07	2.13363e+07	2.94658e+07	3.9897e+07
51101	1.30618e+06	3.405e+06	1.06481e+07	3.40884e+07	8.63629e+07	1.55716e+08	2.24159e+08	2.66487e+08	2.9357e+08
51103	791195	2.19306e+06	6.95353e+06	2.35157e+07	5.6836e+07	1.03313e+08	1.47794e+08	1.75746e+08	1.97399e+08
51115	1.54113e+07	4.04473e+07	1.28252e+08	4.25335e+08	9.97943e+08	1.76011e+09	2.4477e+09	2.84507e+09	3.13981e+09
51119	81823.6	206127	589149	1.80869e+06	4.00011e+06	6.72483e+06	8.96464e+06	9.98261e+06	1.05311e+07
51127	16624.7	45007.4	138865	419272	936726	1.55341e+06	2.12299e+06	2.39498e+06	2.50769e+06
51131	283842	752129	2.04746e+06	5.95827e+06	1.51681e+07	2.82957e+07	4.52202e+07	6.36028e+07	8.61691e+07
51133	1.97184e+06	5.43447e+06	1.71156e+07	5.72004e+07	1.38768e+08	2.50768e+08	3.58141e+08	4.24837e+08	4.75959e+08
51149	147057	318857	820969	2.15795e+06	5.38446e+06	1.02392e+07	1.63997e+07	2.4062e+07	3.36389e+07
51153	0	0	0	0	0	0	0	0	0
51159	1.06048e+06	3.07286e+06	9.97511e+06	3.35612e+07	8.27705e+07	1.50637e+08	2.16987e+08	2.59638e+08	2.91628e+08
51179	157.712	413.082	1073.77	2949.27	6796.58	11692.1	17579.5	23780.1	31016.9
51181	619637	1.34439e+06	3.18465e+06	7.96192e+06	1.70194e+07	2.8888e+07	4.22375e+07	5.63778e+07	7.25465e+07
51193	329279	1.02161e+06	3.40184e+06	1.07756e+07	2.71934e+07	4.84578e+07	7.27058e+07	8.99677e+07	1.0259e+08
51199	2.1065e+06	5.07711e+06	1.32005e+07	3.64691e+07	8.47023e+07	1.559e+08	2.49872e+08	3.59385e+08	4.92895e+08
51510	981719	2.65163e+06	7.1195e+06	2.02276e+07	4.83295e+07	8.62792e+07	1.34859e+08	1.90065e+08	2.58644e+08
51550	7.27757e+06	1.51602e+07	3.67238e+07	9.56674e+07	2.02514e+08	3.70818e+08	5.52742e+08	7.69491e+08	1.02293e+09
51650	6.46648e+06	1.44488e+07	3.4657e+07	7.71999e+07	1.65103e+08	2.81065e+08	4.17622e+08	5.62095e+08	7.28628e+08
51670	0	0	0	0	0	0	0	0	0
51700	1.03563e+06	2.27442e+06	4.15095e+06	1.04686e+07	2.21931e+07	3.73606e+07	5.48103e+07	7.28488e+07	9.34552e+07
51710	2.40521e+07	4.9676e+07	1.19337e+08	3.07767e+08	6.44523e+08	1.1672e+09	1.72007e+09	2.36933e+09	3.12005e+09
51735	233583	522433	1.25449e+06	3.2063e+06	4.87268e+06	8.45525e+06	1.28128e+07	1.75602e+07	2.31325e+07
51740	841236	1.82661e+06	4.63403e+06	1.2625e+07	2.79635e+07	5.35072e+07	8.3267e+07	1.204e+08	1.6532e+08
51760	4.07759e+06	8.55883e+06	2.13128e+07	5.42786e+07	1.31444e+08	2.4242e+08	3.78777e+08	5.43787e+08	7.46359e+08
51800	750771	1.60957e+06	4.02908e+06	1.08357e+07	2.36986e+07	4.48094e+07	6.89493e+07	9.86818e+07	1.34422e+08
51810	1.4627e+06	3.09809e+06	7.39306e+06	1.84497e+07	3.88494e+07	7.08737e+07	1.03427e+08	1.4097e+08	1.84731e+08
51830	0	0	0	0	0	0	0	0	0
53009	7493.04	9678.78	14820.3	25434.7	43873.7	79507.9	144684	258821	471665
53011	16787.6	23007.2	34276	52152.1	84446.3	137313	221111	359282	558693
53015	6.09195e+06	9.23021e+06	1.39396e+07	2.43117e+07	3.94378e+07	6.39711e+07	1.10864e+08	1.78559e+08	2.83239e+08
53027	3.35022e+06	4.35886e+06	6.23011e+06	9.6013e+06	1.47696e+07	2.3658e+07	3.92625e+07	6.42286e+07	1.04929e+08
53029	101443	155964	254416	464593	839021	1.69057e+06	3.45937e+06	7.00191e+06	1.29987e+07
53031	26070.7	33735.9	52945.9	90273.8	160008	314068	634730	1.19679e+06	2.10997e+06
53033	347939	548457	1.11227e+06	2.19769e+06	4.67e+06	9.61085e+06	1.96953e+07	3.6719e+07	6.49348e+07
53035	59260.3	86740.3	147014	265232	502090	1.02776e+06	2.01261e+06	3.51082e+06	6.03709e+06
53045	18628.8	27013.8	48456	91454.6	180214	364179	744200	1.40585e+06	2.53024e+06
53049	66156.4	87375.6	115983	177880	272943	430638	727923	1.17626e+06	1.89646e+06
53053	191377	314564	571375	1.17618e+06	2.3349e+06	4.73977e+06	9.46065e+06	1.70443e+07	2.92596e+07
53055	4337.96	5814.03	8432.83	14053.5	23553.2	44474.8	84927.1	163237	293278
53057	1.06537e+06	1.91528e+06	3.50024e+06	7.0723e+06	1.42034e+07	2.43863e+07	5.29234e+07	1.05699e+08	1.99056e+08
53059	0	0	0	0	0	0	0	0	0
53061	521469	851347	1.5643e+06	3.10112e+06	6.301e+06	1.28573e+07	2.63624e+07	4.94119e+07	8.85157e+07
53067	25922.4	38815.1	63922.6	130621	250938	494427	1.01768e+06	1.84461e+06	3.16426e+06
53069	29743.1	39706.5	54588.8	88641.8	142765	233640	411637	675827	1.09354e+06
53073	59972.5	88532.3	138087	244211	408043	773189	1.52525e+06	2.83111e+06	5.07995e+06

## Sheet: int SLR - DA
FIPS\year	2020	2030	2040	2050	2060	2070	2080	2090	2100
1003	657136	1.31935e+06	4.12942e+06	1.14929e+07	4.94668e+06	9.23927e+06	9.07911e+06	6.28188e+06	6.94466e+06
1097	1.1089e+06	3.0021e+06	2.84794e+06	7.47913e+06	1.20168e+07	1.46306e+07	1.61729e+07	1.92561e+07	2.05102e+07
6001	2.24084e+06	5.40587e+06	1.57953e+07	4.10643e+07	1.0036e+08	1.78589e+08	1.39991e+08	1.7719e+08	8.10757e+07
6013	394062	790341	2.14429e+06	3.33665e+06	8.90151e+06	1.53288e+07	1.14076e+07	1.21326e+07	3.85337e+06
6015	1250.79	2098.68	4131.26	9164.65	18065.9	34731.8	66442.1	107507	173446
6023	767460	1.37977e+06	2.95287e+06	6.85755e+06	1.41483e+07	9.4313e+06	9.28649e+06	1.28644e+07	1.24685e+07
6037	7.4513e+06	1.72238e+07	4.24203e+07	7.55556e+07	8.92602e+07	1.28186e+08	1.41022e+08	1.36871e+08	5.13886e+07
6041	3.0141e+06	5.92742e+06	1.28405e+07	2.76997e+07	5.79491e+07	7.4084e+07	7.19566e+07	8.50523e+07	2.87365e+07
6045	4688.54	9260.16	19610.4	51893.3	109183	235938	475328	843353	1.36519e+06
6053	80314.2	192439	587293	1.70664e+06	3.82547e+06	1.88705e+06	3.43359e+06	3.56713e+06	1.03116e+06
6055	1573.42	4690.88	16587.2	60218.4	164001	447395	945101	1.72313e+06	780053
6059	1.07824e+07	2.64343e+07	5.95649e+07	1.40518e+08	2.43405e+08	2.25346e+08	2.76174e+08	4.0028e+08	9.10635e+07
6067	0	0	0	0	0	0	0	0	0
6073	4.06065e+06	8.44471e+06	1.9185e+07	4.18729e+07	5.04003e+07	5.29085e+07	6.00688e+07	6.90237e+07	1.99145e+07
6075	113941	283262	775435	2.76209e+06	2.57113e+06	5.90659e+06	1.18482e+07	2.07689e+07	2.5518e+06
6077	0	0	0	0	0	0	0	0	0
6079	26764.5	65889.7	190078	540709	1.21838e+06	1.82508e+06	3.02298e+06	4.51802e+06	1.1563e+06
6081	5.83269e+06	1.40575e+07	2.4401e+07	8.14175e+07	1.90717e+08	3.98308e+08	2.96246e+08	4.42024e+08	9.5224e+07
6083	163247	330648	760412	1.80503e+06	1.75721e+06	2.79263e+06	4.83099e+06	1.56071e+06	2.07663e+06
6085	1.49407e+06	3.75031e+06	1.18173e+07	3.53554e+07	6.64041e+07	8.9659e+07	7.87351e+07	1.14924e+08	3.12603e+07
6087	32367.5	87500.8	250725	765557	1.80324e+06	4.13605e+06	8.27546e+06	5.23564e+06	2.18995e+06
6095	869443	1.62051e+06	3.34902e+06	1.04804e+07	3.10883e+07	2.80084e+07	2.09654e+07	3.08794e+07	8.58535e+06
6097	442377	1.02896e+06	2.75099e+06	4.6241e+06	9.88788e+06	1.92189e+07	9.59327e+06	6.78488e+06	5.16397e+06
6111	218973	470958	1.1087e+06	2.58651e+06	4.01754e+06	5.60723e+06	9.45832e+06	8.77741e+06	1.02949e+07
6113	0	0	0	0	0	0	0	0	0
9001	2.63609e+06	6.26515e+06	1.15269e+07	1.50472e+07	7.3453e+06	3.47244e+06	2.82541e+06	3.00993e+06	4.38806e+06
9003	0	0	0	0	0	0	0	0	0
9007	22429.7	54150.8	149128	438255	36381.6	36381.6	17146.9	17146.9	50318.5
9009	1.82935e+06	3.99795e+06	8.24524e+06	9.67736e+06	6.22494e+06	2.17407e+06	1.76749e+06	1.48849e+06	1.92768e+06
9011	141102	327042	876018	687714	236978	360417	126754	208516	243853
10001	904799	2.09797e+06	5.17417e+06	6.36765e+06	1.09193e+07	1.22212e+07	7.4701e+06	6.64218e+06	5.96318e+06
10003	1.38174e+06	3.82346e+06	1.17026e+07	1.7472e+07	1.52283e+07	2.27074e+07	2.55588e+07	2.42771e+07	1.25617e+07
10005	1.89149e+06	4.52349e+06	9.87584e+06	1.38232e+07	2.32002e+07	3.93719e+07	5.58833e+07	6.36297e+07	7.134e+07
11001	567473	1.48624e+06	3.9996e+06	506608	506608	291213	291213	773422	773422
12005	549429	1.24921e+06	3.79212e+06	1.04522e+06	745433	333049	334488	781938	819056
12009	544338	1.37852e+06	3.17389e+06	7.29183e+06	6.61658e+06	1.39073e+06	949048	906803	950500
12011	2.66203e+06	1.21303e+07	3.03069e+07	5.43381e+07	1.10766e+07	5.72825e+06	5.3543e+06	8.61888e+06	1.70277e+07
12015	11868.6	31958.4	124577	582737	30430.4	30430.4	19025.2	19025.2	48165.7
12017	155970	317055	469537	1.21677e+06	1.60438e+06	168187	153029	100800	158410
12019	75355.6	229899	617185	1.55752e+06	116902	116902	57262.3	57262.3	179056
12021	139894	578717	424398	1.01068e+06	655183	1.51175e+06	913982	1.89854e+06	2.15261e+06
12027	0	0	0	0	0	0	0	0	0
12029	4223.74	9603.25	23479.1	62541.5	148156	324979	608976	333610	472313
12031	1.69725e+06	2.36408e+06	4.91425e+06	3.81231e+06	1.50757e+06	1.7882e+06	1.50027e+06	1.31797e+06	1.86889e+06
12033	0	0	0	0	0	0	0	0	0
12035	28761.4	109464	355350	985972	308034	622601	78556.8	78556.8	131942
12037	23534.1	48232.6	111582	402348	373521	823297	942730	880708	718124
12045	37782.4	79165.2	189652	624877	35344.9	35344.9	21375.3	21375.3	58492.4
12053	78277.4	219459	816396	675387	1.29369e+06	183969	183969	163287	883817
12057	1.15144e+06	3.09164e+06	4.98885e+06	4.22441e+06	1.56927e+06	733314	668435	2.25579e+06	3.13098e+06
12061	0	0	0	0	0	0	0	0	0
12065	0	0	0	0	0	0	0	0	0
12069	0	0	0	0	0	0	0	0	0
12071	561111	1.28051e+06	4.56846e+06	7.91552e+06	4.96762e+06	1.72682e+06	1.10388e+06	907311	1.72217e+06
12075	0	0	0	0	0	0	0	0	0
12077	0	0	0	0	0	0	0	0	0
12081	90235.4	236028	798742	418469	121420	85628.9	70956.9	160097	188898
12083	0	0	0	0	0	0	0	0	0
12085	73407	374009	1.40689e+06	1.44627e+06	1.01824e+06	963714	1.57266e+06	2.33264e+06	3.8633e+06
12086	8.5666e+06	2.00758e+07	5.23331e+07	1.25202e+08	1.7646e+07	1.21175e+07	1.44096e+07	2.32639e+07	3.26716e+07
12087	694263	3.07952e+06	1.47627e+07	3.91587e+07	1.85007e+07	7.4671e+06	3.50229e+06	3.17518e+06	5.99573e+06
12089	81832.2	279237	794143	2.18459e+06	506902	165327	120879	105676	265000
12091	629257	1.26851e+06	1.13524e+06	559048	415215	209643	209643	807347	1.4879e+06
12095	0	0	0	0	0	0	0	0	0
12099	582585	2.62179e+06	8.26875e+06	1.57017e+07	2.46646e+06	1.33952e+06	1.07641e+06	1.69932e+06	4.61586e+06
12101	726567	2.05779e+06	5.60868e+06	8.97075e+06	2.52696e+06	1.17885e+06	862003	1.48129e+06	4.24893e+06
12103	813145	2.3207e+06	8.58734e+06	2.06875e+07	7.51808e+06	2.02156e+06	1.35111e+06	1.21085e+06	4.05994e+06
12107	3223.08	9355.17	25769.1	64364.3	146490	325706	183110	262334	325884
12109	482745	1.34992e+06	3.64441e+06	9.07186e+06	1.51601e+06	1.49481e+06	419615	390125	990485
12111	20096.2	57456.8	127581	305292	39182.6	39182.6	22359.3	22359.3	59328.7
12113	0	0	0	0	0	0	0	0	0
12115	1.18523e+06	3.11077e+06	1.06006e+07	6.56442e+06	2.84625e+06	1.28906e+06	983003	1.34184e+06	4.00479e+06
12123	3952.87	8867.6	21462.6	56857.4	125959	276092	515336	836502	414571
12127	1.1755e+06	2.99188e+06	7.22492e+06	1.07273e+07	8.15374e+06	5.77856e+06	2.28425e+06	2.00723e+06	3.10017e+06
12129	15881.7	30955.3	72391.9	222578	306737	788909	786887	275953	305263
12131	165488	320630	915150	3.00929e+06	861053	251540	164851	150832	416335
13029	12312.3	28762.8	60262	128538	253707	449625	747007	1.10421e+06	1.00881e+06
13039	550574	1.50182e+06	1.34137e+06	2.78261e+06	5.35319e+06	6.23617e+06	1.08653e+07	1.0733e+07	1.18665e+07
13051	5.89988e+06	1.32259e+07	2.38778e+07	4.20926e+07	4.62394e+07	4.66341e+07	5.65384e+07	7.16717e+07	7.79265e+07
13103	0	0	0	0	0	0	0	0	0
13127	403364	1.25855e+06	3.41278e+06	8.28081e+06	1.04498e+07	1.08984e+07	1.79245e+07	1.09125e+07	3.94192e+06
13179	845099	572831	1.19691e+06	2.41882e+06	4.15529e+06	7.73234e+06	8.84459e+06	3.52427e+06	2.50101e+06
13191	1.04796e+06	3.05316e+06	1.65299e+06	3.18362e+06	4.04116e+06	3.85289e+06	2.90696e+06	2.15576e+06	2.18232e+06
22005	136925	665182	4.02223e+06	881685	150562	100157	86628.1	202839	232061
22007	192882	1.61735e+06	1.11377e+07	1.01271e+06	485696	481764	475211	1.02011e+06	1.05205e+06
22019	2.39705e+06	9.11128e+06	5.60796e+06	2.91964e+06	1.55349e+06	1.19647e+06	1.90662e+06	4.55926e+06	5.51375e+06
22023	17913.5	84630.1	361857	1.17089e+06	471711	113536	95053.6	79294	128293
22045	25542.1	167873	965841	668932	67337.3	55031.5	41925.5	71568	100062
22047	1.50988e+06	371025	417330	346501	582625	170331	1.15649e+06	1.14152e+06	525174
22051	2.96462e+07	6.28612e+07	6.56596e+07	3.76209e+07	2.17474e+07	2.28332e+07	5.04889e+07	7.33648e+07	5.70484e+07
22053	7973.12	31705.1	135800	442218	29469.9	29469.9	17750.7	17750.7	43125.2
22057	2.60636e+06	2.09763e+07	3.00985e+07	8.82573e+06	6.46473e+06	3.14063e+06	4.30723e+06	5.81711e+06	1.57461e+07
22063	28211.6	147527	948224	3.60631e+06	935072	935072	350652	350652	350652
22071	1.42944e+08	1.60858e+08	1.15062e+08	9.91285e+07	6.24057e+07	7.83617e+07	1.31269e+08	1.75255e+08	1.95802e+08
22075	1.16176e+06	2.42012e+06	9.63993e+06	4.46629e+06	1.20928e+06	785130	1.81996e+06	2.06345e+06	1.67969e+06
22087	2.62615e+06	1.17619e+07	1.71211e+07	1.2795e+07	2.35368e+07	3.11325e+07	3.44966e+07	4.1204e+07	4.43829e+07
22089	3.26202e+06	1.02989e+07	1.49071e+07	5.09059e+06	4.57056e+06	4.75227e+06	7.61635e+06	1.23962e+07	1.07709e+07
22093	0	0	0	0	0	0	0	0	0
22095	0	0	0	0	0	0	0	0	0
22099	220.899	1164.21	7014.11	25072.9	49574.5	63742.5	68129.6	70314.1	71944.4
22101	3.21696e+06	2.5913e+07	4.35283e+07	3.07463e+07	1.38131e+07	1.03182e+07	9.04213e+06	1.50415e+07	2.64377e+07
22103	2.09293e+06	803152	216375	175618	165927	382668	415139	424904	418354
22105	0	0	0	0	0	0	0	0	0
22109	1.99715e+06	1.63058e+07	1.5745e+06	1.35686e+06	997698	987579	2.60732e+06	2.6313e+06	2.58597e+06
22113	200999	1.0458e+06	1.38592e+06	1.68415e+06	601452	696278	804447	862863	926564
23005	1.874e+06	3.3968e+06	5.79928e+06	7.04218e+06	8.67326e+06	1.3105e+07	4.01609e+06	4.76109e+06	5.07157e+06
23009	190957	323839	532676	877752	1.47201e+06	1.82455e+06	2.04647e+06	2.89134e+06	2.38876e+06
23011	8311.44	14598.8	24887.9	39793.2	67750.8	104101	161168	231533	305079
23013	58611.8	95047.6	151035	227271	364754	543213	803095	1.12675e+06	1.47636e+06
23015	96921.1	163438	268471	425773	715454	1.10308e+06	1.68786e+06	2.40704e+06	3.15613e+06
23019	300663	549274	929131	1.73632e+06	3.06052e+06	1.05643e+06	1.33597e+06	1.36263e+06	1.76089e+06
23023	590826	1.0554e+06	1.86225e+06	3.2668e+06	3.92146e+06	6.39239e+06	6.64552e+06	5.28017e+06	4.33725e+06
23027	54571.4	96913.8	168248	277438	491027	809702	246368	317229	349795
23029	101384	169988	272268	471957	771513	1.24783e+06	1.24222e+06	1.74676e+06	2.02532e+06
23031	1.96548e+06	1.89336e+06	2.97474e+06	4.83163e+06	8.36836e+06	8.91941e+06	1.17358e+07	1.40261e+07	1.65048e+07
24003	2.85337e+06	4.98226e+06	3.04886e+06	6.0256e+06	6.0891e+06	6.48056e+06	4.50554e+06	2.99478e+06	2.64298e+06
24005	170604	471486	1.26652e+06	3.43257e+06	5.54819e+06	6.94005e+06	821412	754011	498549
24009	104339	361641	1.28896e+06	2.07037e+06	5.05426e+06	463094	463094	284969	284969
24011	66035.2	217615	723759	1.32708e+06	2.1185e+06	2.97396e+06	3.10859e+06	1.91316e+06	2.03181e+06
24015	48342.4	127979	341010	923283	1.22152e+06	555997	219797	178423	188711
24017	15152.2	39679.8	107670	289667	666230	1.11639e+06	1.65365e+06	1.77855e+06	714772
24019	397164	1.38265e+06	4.64032e+06	1.3078e+07	2.06418e+07	2.34487e+07	2.50975e+07	2.67962e+07	2.80062e+07
24025	384606	1.06307e+06	207353	409226	282573	453992	191968	191968	161284
24029	63957.5	164287	446993	1.17962e+06	2.01475e+06	2.31219e+06	3.25192e+06	3.83536e+06	4.14877e+06
24033	11291	39178.8	136791	430475	1.05511e+06	363806	114907	73947.9	56067.5
24035	149237	397434	1.13513e+06	1.29093e+06	2.31856e+06	1.82348e+06	1.34615e+06	1.55369e+06	1.61633e+06
24037	211839	718818	2.47663e+06	1.65423e+06	2.07775e+06	2.39971e+06	2.03777e+06	2.39418e+06	2.46394e+06
24039	378830	1.03715e+06	2.66825e+06	6.67186e+06	1.48007e+07	2.7681e+07	3.62918e+07	4.82946e+07	5.08698e+07
24041	416478	1.33392e+06	1.81517e+06	2.13452e+06	3.89412e+06	5.18823e+06	6.5429e+06	8.06163e+06	8.93538e+06
24045	357900	1.44794e+06	5.4344e+06	3.27995e+06	5.9282e+06	5.98139e+06	6.90899e+06	9.10217e+06	9.29484e+06
24047	4.51497e+06	1.08172e+07	2.36914e+07	3.59613e+07	3.40448e+07	3.79838e+07	5.0184e+07	6.70704e+07	4.14795e+07
24510	3.54363e+06	4.57958e+06	4.08541e+06	1.66536e+06	1.62515e+06	1.78192e+06	3.22199e+06	3.04572e+06	2.28103e+06
25001	1.8636e+06	5.13979e+06	1.57919e+07	4.05403e+07	4.43674e+07	6.37542e+07	8.29667e+07	1.01993e+08	1.17198e+08
25005	2.20239e+06	6.18549e+06	1.91713e+07	4.11162e+07	4.26709e+07	2.17749e+07	2.80818e+07	3.45459e+07	3.55439e+07
25007	63900.5	193807	639009	1.83087e+06	4.88126e+06	2.2665e+06	4.07455e+06	2.8536e+06	3.16422e+06
25009	1.29057e+07	2.31828e+07	3.63265e+07	6.66292e+07	6.85348e+07	6.77513e+07	8.98591e+07	1.0355e+08	1.17393e+08
25017	5.6197e+07	9.21484e+07	1.55155e+08	2.04133e+08	1.89876e+08	2.15989e+08	1.80215e+08	1.54655e+08	1.96266e+08
25019	24419	68365.7	207426	570150	1.38082e+06	2.65103e+06	4.18705e+06	5.65145e+06	7.12506e+06
25021	1.017e+07	1.74784e+07	2.87469e+07	5.15773e+07	5.19987e+07	5.79289e+07	7.91158e+07	7.55888e+07	9.15614e+07
25023	5.92414e+06	1.16731e+07	2.17078e+07	3.21028e+07	5.14091e+07	5.13627e+07	7.57704e+07	8.51254e+07	8.10744e+07
25025	6.93447e+07	1.17889e+08	1.62559e+08	2.52102e+08	1.6769e+08	2.07037e+08	1.75197e+08	2.27651e+08	3.17944e+08
28045	1.08758e+06	2.24433e+06	1.63223e+06	568251	294267	293677	335567	1.39716e+06	1.39018e+06
28047	5.96284e+06	1.00254e+07	3.30789e+06	5.0053e+06	1.68084e+06	1.92494e+06	2.88224e+06	4.83595e+06	4.2483e+06
28059	769818	2.22702e+06	7.62636e+06	3.91834e+06	1.18501e+06	813088	525641	888393	901618
33015	1.38815e+06	2.64067e+06	4.66424e+06	7.44764e+06	1.27853e+07	1.45107e+07	1.68086e+07	2.37421e+07	3.164e+07
33017	12789.7	23519.4	40033	76299.1	133697	231668	378810	561151	748601
34001	5.74445e+06	1.0782e+07	2.15355e+07	7.25065e+06	1.00096e+07	7.97993e+06	3.86202e+06	5.76537e+06	4.91007e+06
34003	1.51945e+07	2.07589e+07	9.88789e+06	6.6997e+06	8.41767e+06	4.54539e+06	7.98288e+06	8.15662e+06	1.02051e+07
34005	7.69116e+06	1.91461e+07	2.08207e+07	1.00295e+07	7.61501e+06	8.74235e+06	3.73428e+06	9.18866e+06	1.04813e+07
34007	8.19285e+06	1.27189e+07	3.13418e+07	2.96743e+07	2.26928e+07	2.39552e+07	1.8693e+07	2.33439e+07	2.67602e+07
34009	5.38482e+06	1.52837e+07	2.30031e+07	8.71897e+06	7.04987e+06	8.72842e+06	1.21923e+07	2.04742e+07	2.71092e+07
34011	294109	781032	2.08577e+06	1.20362e+06	465861	623091	447062	737733	415169
34013	2.13828e+06	4.15199e+06	9.6951e+06	1.68948e+06	1.68948e+06	1.53098e+06	1.53098e+06	1.95982e+06	3.76815e+06
34015	642902	1.18576e+06	3.03262e+06	1.40844e+06	390403	251808	216636	552795	617248
34017	1.97671e+07	2.77001e+07	1.96945e+07	6.91434e+06	8.06566e+06	5.20651e+06	1.04473e+07	1.28432e+07	1.20688e+07
34021	6.34607e+06	1.01042e+06	1.01042e+06	378908	378908	378908	3.48808e+06	3.48808e+06	1.54485e+06
34023	1.69104e+06	4.16065e+06	2.55864e+06	1.63928e+06	1.25434e+06	687236	687236	2.26078e+06	4.06912e+06
34025	7.1053e+06	1.3936e+07	1.03289e+07	2.93885e+06	2.28228e+06	2.1531e+06	4.05563e+06	4.08771e+06	5.21787e+06
34029	3.0282e+06	7.1068e+06	1.03747e+07	1.71174e+06	1.65899e+06	1.75989e+06	2.61008e+06	2.40233e+06	2.38443e+06
34033	770265	2.15549e+06	6.68754e+06	1.37279e+07	5.8371e+06	2.55496e+06	2.21349e+06	1.39841e+06	2.14954e+06
34035	0	0	0	0	0	0	0	0	0
34039	216669	85014.5	85014.5	1.35408e+06	1.35408e+06	560913	560913	560913	3.27341e+06
36001	0	0	0	0	0	0	0	0	0
36005	2.58796e+06	3.93551e+06	555991	2.7553e+06	2.69596e+06	1.47676e+06	1.82995e+06	1.8698e+06	6.44455e+06
36021	0	0	0	0	0	0	0	0	0
36027	0	0	0	0	0	0	0	0	0
36039	0	0	0	0	0	0	0	0	0
36047	30328.9	30328.9	30328.9	468350	468350	194587	194587	194587	1.11512e+06
36059	7.40078e+06	1.32925e+07	1.63095e+07	1.34018e+07	1.32292e+07	5.21907e+06	5.99262e+06	5.00011e+06	6.23311e+06
36061	5.24604e+06	1.25275e+07	3.07654e+06	5.59148e+06	3.6663e+06	4.01865e+06	4.7769e+06	4.09941e+06	6.65044e+06
36071	0	0	0	0	0	0	0	0	0
36079	0	0	0	0	0	0	0	0	0
36081	4.80919e+06	1.11009e+07	2.01673e+06	2.37932e+06	2.2072e+06	1.33642e+06	2.3645e+06	2.48167e+06	5.13956e+06
36083	68520.5	126967	256969	544045	55521.2	55521.2	28496.3	28496.3	86897.3
36085	392880	976219	2.37826e+06	394526	552027	673461	279760	591661	598934
36087	26904.2	56971.4	116424	223546	449178	31744.7	31744.7	16163.2	16163.2
36103	457430	1.3607e+06	1.31345e+06	2.47895e+06	285391	271120	224342	1.04393e+06	1.15007e+06
36111	60837.6	133343	12625.7	12625.7	8835.26	8835.26	22816.8	22816.8	20396.2
36119	0	0	0	0	0	0	0	0	0
37013	1.43975e+06	4.58257e+06	6.49451e+06	1.33969e+07	1.56357e+07	2.63419e+07	3.99119e+07	4.72773e+07	3.65906e+07
37015	613020	1.36577e+06	3.33412e+06	6.39055e+06	3.21544e+06	5.41407e+06	1.83043e+06	1.65152e+06	1.63692e+06
37019	221418	591996	1.64104e+06	5.12874e+06	1.09032e+07	2.3207e+07	2.52692e+07	3.23407e+07	3.75378e+07
37029	1.23175e+06	2.81823e+06	4.49659e+06	7.25376e+06	4.99038e+06	8.88178e+06	1.19836e+07	1.19909e+07	1.29156e+07
37031	1.06493e+06	3.21693e+06	6.40494e+06	1.62364e+07	2.52443e+07	4.6804e+07	7.13636e+07	9.00067e+07	3.18593e+07
37041	578598	1.2303e+06	2.87343e+06	1.73709e+06	3.37481e+06	6.20129e+06	9.50675e+06	1.32473e+07	1.15659e+07
37049	136198	426187	1.39151e+06	3.80382e+06	1.15277e+06	2.07089e+06	2.58296e+06	3.17101e+06	1.74409e+06
37053	1.34408e+06	3.23545e+06	8.0468e+06	1.0315e+07	9.36606e+06	1.6267e+07	2.12344e+07	2.53188e+07	1.90408e+07
37055	1.77805e+06	6.68726e+06	2.64364e+07	3.39851e+07	7.99983e+07	4.2505e+07	2.31688e+07	1.97649e+07	1.91889e+07
37073	1.11438e+06	322326	451478	626372	441476	725661	1.75102e+06	1.20627e+06	876125
37091	0	0	0	0	0	0	0	0	0
37095	4.90673e+06	1.10582e+07	3.2494e+07	2.136e+07	3.41704e+07	4.78387e+07	4.592e+07	4.23737e+07	4.03594e+07
37103	0	0	0	0	0	0	0	0	0
37129	1.31863e+06	3.8557e+06	9.63969e+06	2.17415e+07	1.28947e+07	2.27761e+07	3.38965e+07	3.48247e+07	3.69048e+07
37133	551975	1.85948e+06	5.98438e+06	8.56396e+06	9.45416e+06	1.71887e+07	2.70239e+07	3.24559e+07	4.19544e+07
37137	73756.8	227570	820455	2.11935e+06	1.91786e+06	3.47643e+06	4.84361e+06	6.66298e+06	8.66086e+06
37139	4.39757e+06	7.84455e+06	1.20442e+07	1.72297e+07	2.98551e+07	3.46804e+07	3.5902e+07	4.3595e+07	2.56156e+07
37141	363612	1.02489e+06	3.11915e+06	6.41416e+06	1.15645e+07	1.18832e+07	1.61895e+07	1.99887e+07	2.3153e+07
37143	616885	1.35217e+06	3.23775e+06	1.65302e+06	3.17703e+06	5.77439e+06	3.05667e+06	2.83354e+06	2.74384e+06
37147	3918.89	13345.1	47002.4	129860	343177	684634	683103	97903.5	80309.8
37177	3.74257e+06	8.86757e+06	1.76244e+07	1.55368e+07	3.10424e+07	4.41983e+07	3.50735e+07	1.96122e+07	1.52358e+07
37187	260490	587582	1.58794e+06	976980	2.13197e+06	1.95e+06	2.96126e+06	3.68496e+06	3.87742e+06
41007	656952	948846	1.37062e+06	2.22027e+06	3.228e+06	5.36183e+06	7.22679e+06	6.04945e+06	7.28825e+06
41009	53391.7	78162.6	118387	190034	230725	380115	645991	513086	306010
41011	584852	922325	1.63188e+06	2.93016e+06	5.56663e+06	6.79952e+06	9.72882e+06	6.20388e+06	6.06127e+06
41015	3577.53	5126.45	8310.99	14731.8	26904.3	48007	84822.9	141640	224455
41019	33913.1	52940.2	100698	186231	352087	673439	408598	645840	1.00001e+06
41039	23864.5	36352.1	64030.5	115918	206826	376041	683532	400271	622551
41041	38778.8	56746.9	97209.9	173226	300144	545123	1.00662e+06	1.09124e+06	1.11052e+06
41051	8466.2	11656.9	11656.9	24688.8	24688.8	32272.5	32272.5	49110.6	49110.6
41057	70145.9	111106	183952	314580	552589	1.02011e+06	1.91364e+06	2.85965e+06	2.81536e+06
42017	1.52044e+06	4.26485e+06	5.5409e+06	9.66409e+06	1.28221e+07	1.13693e+07	7.73995e+06	7.55677e+06	8.6176e+06
42029	0	0	0	0	0	0	0	0	0
42045	4.87942e+06	8.98252e+06	1.55832e+07	2.12433e+07	2.62747e+07	2.33413e+07	2.63799e+07	2.80546e+07	3.52661e+07
42091	0	0	0	0	0	0	0	0	0
42101	1.15596e+07	2.56514e+07	3.98333e+07	3.76725e+07	5.05898e+07	5.11275e+07	4.74562e+07	5.52453e+07	5.1149e+07
44001	800441	2.11528e+06	5.26907e+06	4.48481e+06	8.44104e+06	1.43359e+07	7.98537e+06	2.94559e+06	3.47165e+06
44003	476948	1.13864e+06	2.52785e+06	5.94433e+06	1.12905e+06	1.12905e+06	427297	427297	468767
44005	43365.6	113371	278783	707283	524979	948198	83324.8	83324.8	79056
44007	666565	1.60923e+06	3.61935e+06	862922	862922	323596	323596	323596	1.83395e+06
44009	288623	754945	1.85765e+06	4.71621e+06	2.23538e+06	3.1849e+06	3.57795e+06	4.80654e+06	5.66974e+06
45013	2.76382e+06	4.44959e+06	8.43123e+06	1.67856e+07	1.81761e+07	1.21146e+07	1.70054e+07	1.50696e+07	1.72542e+07
45015	1.2377e+06	2.03876e+06	4.87894e+06	4.44095e+06	2.89648e+06	4.5603e+06	5.74688e+06	7.29275e+06	9.75867e+06
45019	1.03176e+07	2.40885e+07	5.13553e+07	8.51358e+07	6.46005e+07	5.79272e+07	6.4923e+07	6.74814e+07	6.86085e+07
45029	130916	355875	937310	2.18243e+06	4.82999e+06	1.56811e+06	2.37141e+06	3.15449e+06	3.35018e+06
45043	187614	443189	997374	2.12222e+06	4.55578e+06	4.78591e+06	4.51978e+06	4.29508e+06	4.40045e+06
45051	667133	1.61585e+06	3.58644e+06	8.01527e+06	8.2316e+06	1.05145e+07	1.5091e+07	2.20156e+07	2.10849e+07
45053	85916.8	199411	430812	933160	1.08716e+06	1.92015e+06	3.11132e+06	4.54867e+06	5.27728e+06
48007	3.28912e+06	1.07543e+07	9.76145e+06	1.59952e+07	5.55733e+06	2.08349e+06	4.44886e+06	4.52475e+06	4.27696e+06
48039	5.15252e+07	2.18489e+08	2.33301e+08	1.21708e+08	1.32775e+08	1.49777e+08	1.8999e+08	2.20889e+08	2.60947e+08
48057	2.02949e+06	1.21836e+07	1.46339e+07	5.33667e+06	5.45662e+06	6.03685e+06	7.43405e+06	1.00761e+07	1.09936e+07
48061	4.48559e+06	1.12066e+07	3.2417e+07	1.7659e+07	8.36625e+06	9.43722e+06	1.29698e+07	1.86279e+07	2.01086e+07
48071	6.4377e+06	2.06131e+07	1.24531e+07	1.28533e+07	7.96665e+06	1.06022e+07	1.24567e+07	1.35817e+07	1.43414e+07
48167	2.92225e+07	1.13396e+08	7.69201e+07	9.96289e+07	2.91764e+07	3.25862e+07	4.69004e+07	5.5065e+07	6.37645e+07
48201	7.42337e+07	1.66886e+08	7.57844e+07	3.45548e+07	2.56354e+07	2.68223e+07	4.43879e+07	5.97282e+07	6.26522e+07
48239	2.91643e+06	1.58509e+07	6.70295e+06	2.21664e+06	1.8958e+06	1.62566e+06	2.80297e+06	3.09299e+06	3.4222e+06
48245	9.87863e+07	3.92243e+08	1.22806e+09	7.35058e+08	2.44755e+08	2.23822e+08	1.94096e+08	3.10244e+08	3.82281e+08
48261	0	0	0	0	0	0	0	0	0
48273	408253	1.40596e+06	2.87214e+06	1.6911e+06	761229	421711	493360	742601	858207
48321	3.67729e+06	1.07174e+07	2.14821e+07	2.07745e+07	1.88968e+07	2.35786e+07	2.74144e+07	3.15894e+07	3.35729e+07
48355	1.09377e+06	3.773e+06	1.10758e+07	7.93502e+06	2.1032e+06	1.92792e+06	1.81311e+06	3.21658e+06	3.74867e+06
48361	5.06853e+06	9.96928e+06	2.94185e+07	1.34845e+07	1.37263e+07	4.37639e+06	6.70819e+06	9.49811e+06	8.08215e+06
48391	786616	3.49404e+06	6.12654e+06	2.0152e+06	874366	493398	771099	1.05684e+06	1.15301e+06
48409	1.68656e+06	6.27291e+06	2.11963e+07	1.22965e+07	4.66922e+06	5.79781e+06	6.00825e+06	7.92946e+06	8.57308e+06
48469	1.14582e+06	6.17799e+06	5.9113e+06	1.31818e+06	1.32291e+06	1.33415e+06	1.66772e+06	3.05322e+06	3.12812e+06
48489	185767	736189	493465	1.00171e+06	581991	146380	236735	247436	338648
51001	9.87318e+06	2.46388e+07	3.83839e+07	4.54601e+07	3.54772e+07	2.99452e+07	3.09982e+07	3.07667e+07	3.79573e+07
51013	0	0	0	0	0	0	0	0	0
51033	0	0	0	0	0	0	0	0	0
51036	131214	275534	665661	269427	595139	73584.7	73584.7	98894.5	98894.5
51041	104946	61988.4	86567.5	532434	442604	219248	215339	229452	1.10952e+06
51057	1.9418e+06	3.07357e+06	6.7506e+06	4.66328e+06	2.76079e+06	1.8456e+06	1.81716e+06	2.26229e+06	2.01632e+06
51059	301814	808461	2.15221e+06	1.36053e+06	622608	939599	713116	613540	730993
51073	8.37265e+06	9.74281e+06	1.37062e+07	1.9017e+07	1.89356e+07	1.82872e+07	2.56425e+07	2.91114e+07	2.97631e+07
51087	11829.5	23480.4	54896.7	130911	13933.6	15398.9	11459.5	13195.9	25601.9
51093	1.19991e+06	2.35617e+06	2.34544e+06	3.39526e+06	3.73287e+06	4.90358e+06	5.84286e+06	7.88206e+06	1.0712e+07
51095	555168	651514	1.51917e+06	683605	1.12867e+06	1.07987e+06	922774	1.04179e+06	1.06571e+06
51097	117656	356251	1.21025e+06	650187	653200	376783	249417	313911	338562
51099	215623	551165	964553	1.47648e+06	3.23104e+06	5.24572e+06	873982	903683	415841
51101	1.30618e+06	3.405e+06	1.50323e+06	1.89604e+06	2.03154e+06	2.52454e+06	1.66278e+06	1.33836e+06	1.33118e+06
51103	791195	1.96701e+06	2.72495e+06	2.17802e+06	1.00237e+06	883804	1.11294e+06	1.34758e+06	1.46792e+06
51115	1.16373e+07	1.31465e+07	1.18914e+07	1.26525e+07	8.85011e+06	7.49536e+06	1.16587e+07	1.25246e+07	1.0009e+07
51119	81823.6	206127	172430	489956	621008	468349	222150	86049.5	76006.4
51127	16624.7	45007.4	138865	14395.5	19073.9	20389	25538.8	37514.6	38533.6
51131	283842	752129	2.04746e+06	5.95827e+06	3.66121e+06	2.26143e+06	1.64131e+06	866505	841866
51133	1.97184e+06	876125	1.11408e+06	2.03935e+06	981059	884681	2.41469e+06	2.45861e+06	1.70731e+06
51149	147057	318857	452949	758420	602830	401217	115117	117840	158095
51153	0	0	0	0	0	0	0	0	0
51159	1.06048e+06	832869	838348	1.17945e+06	1.21506e+06	735878	1.1453e+06	1.15566e+06	724376
51179	157.712	413.082	1073.77	2949.27	6796.58	11692.1	17579.5	23780.1	31016.9
51181	619637	1.09885e+06	2.58744e+06	919031	969262	545753	420092	485182	1.41472e+06
51193	329279	1.02161e+06	839582	799072	784279	996045	815316	930798	980207
51199	774076	1.58227e+06	2.43691e+06	5.40645e+06	3.85825e+06	6.7254e+06	2.90505e+06	2.83576e+06	2.40353e+06
51510	981719	2.65163e+06	3.50794e+06	547314	393717	382511	465739	1.46836e+06	1.5458e+06
51550	2.55446e+06	2.39533e+06	5.26754e+06	6.42732e+06	6.14731e+06	2.82574e+06	2.85846e+06	2.49112e+06	4.26109e+06
51650	770474	1.39263e+06	2.16918e+06	1.53711e+06	1.27168e+06	899007	662931	921743	1.91885e+06
51670	0	0	0	0	0	0	0	0	0
51700	1.03563e+06	1.83691e+06	387464	659697	358955	531654	684614	585931	623553
51710	1.32714e+07	2.02761e+07	2.31118e+07	2.67322e+07	1.07853e+07	9.38264e+06	6.37787e+06	9.31171e+06	1.28252e+07
51735	233583	522433	915938	799922	467230	528714	497404	733016	284642
51740	613429	1.35208e+06	1.37497e+06	1.21936e+06	668317	304219	412858	515672	622106
51760	1.06752e+06	310898	409572	491228	491228	252826	864877	875446	1.36067e+06
51800	750771	1.14789e+06	2.66244e+06	3.04939e+06	2.51125e+06	1.44945e+06	797564	930338	1.13739e+06
51810	1.42263e+06	1.16549e+06	1.67747e+06	926054	989283	622484	1.33494e+06	1.30109e+06	858680
51830	0	0	0	0	0	0	0	0	0
53009	7493.04	9678.78	14820.3	25434.7	43873.7	79507.9	144684	258821	471665
53011	16787.6	23007.2	34276	52152.1	84446.3	137313	221111	359282	558693
53015	6.09195e+06	9.23021e+06	1.39396e+07	2.43117e+07	3.94378e+07	6.27458e+07	8.31247e+07	1.13823e+08	1.26275e+08
53027	3.34821e+06	4.35633e+06	6.22657e+06	9.59606e+06	1.47618e+07	2.3646e+07	3.72487e+07	4.77912e+07	7.29218e+07
53029	101443	155964	254416	464593	839021	1.69057e+06	2.45761e+06	4.29732e+06	7.46699e+06
53031	26070.7	33735.9	52945.9	90273.8	160008	314068	634730	1.19679e+06	2.10997e+06
53033	347939	548457	1.11227e+06	2.19769e+06	4.67e+06	6.11565e+06	8.72776e+06	1.03149e+07	1.02669e+07
53035	59260.3	86740.3	147014	265232	502090	1.02776e+06	2.01261e+06	2.53359e+06	2.14658e+06
53045	18628.8	27013.8	48456	91454.6	180214	364179	744200	733544	1.26485e+06
53049	66156.4	87375.6	115983	177880	272943	430638	727923	1.17626e+06	1.89646e+06
53053	191377	314564	571375	1.17618e+06	2.3349e+06	4.73977e+06	9.46065e+06	1.15771e+07	6.33389e+06
53055	4337.96	5814.03	8432.83	14053.5	23553.2	44474.8	84927.1	163237	293278
53057	1.06537e+06	1.91528e+06	3.50024e+06	7.0723e+06	9.67827e+06	1.44361e+07	2.93892e+07	4.0555e+07	5.12556e+07
53059	0	0	0	0	0	0	0	0	0
53061	521469	851347	1.5643e+06	3.10112e+06	6.301e+06	1.2799e+07	2.24773e+07	2.32163e+07	2.84388e+07
53067	25922.4	38815.1	63922.6	130621	250938	494427	1.01768e+06	578844	933876
53069	29743.1	39706.5	54588.8	88641.8	142765	233640	411637	675827	1.09354e+06
53073	59972.5	88532.3	138087	244211	408043	773189	1.52525e+06	2.83111e+06	1.90342e+06

## Sheet: inthigh SLR - RAA
FIPS\year	2020	2030	2040	2050	2060	2070	2080	2090	2100
1003	917859	2.82003e+06	1.17697e+07	4.42611e+07	1.21157e+08	2.03203e+08	2.38023e+08	2.56671e+08	2.7575e+08
1097	1.63667e+06	6.70884e+06	2.64467e+07	9.98477e+07	2.3889e+08	1.93592e+08	2.17879e+08	2.3714e+08	2.57375e+08
6001	3.2005e+06	1.03927e+07	4.33805e+07	1.69784e+08	4.9636e+08	1.2136e+09	2.4896e+09	4.00468e+09	5.90033e+09
6013	512252	1.40311e+06	6.46174e+06	3.41039e+07	1.12103e+08	2.89199e+08	5.82924e+08	8.98132e+08	1.28841e+09
6015	1691.12	3347.49	8666.34	24056	57165.8	118473	221857	351857	517090
6023	1.02805e+06	2.19608e+06	6.36436e+06	1.7811e+07	4.50914e+07	9.8007e+07	1.92361e+08	3.18929e+08	4.97731e+08
6037	9.90849e+06	2.97505e+07	9.68174e+07	2.97122e+08	7.29664e+08	1.59169e+09	3.24851e+09	5.60919e+09	8.46649e+09
6041	4.23482e+06	1.36162e+07	4.52791e+07	1.66911e+08	4.30726e+08	1.02962e+09	2.05324e+09	3.48666e+09	4.91656e+09
6045	6379.15	15118.9	45329.1	141359	371336	793910	1.6132e+06	2.67714e+06	3.86852e+06
6053	112698	377819	1.56382e+06	5.53285e+06	1.4957e+07	3.30054e+07	6.76275e+07	1.14851e+08	1.59762e+08
6055	2347.99	10631.3	47900.3	236434	683483	1.80033e+06	2.84197e+06	4.69833e+06	6.50646e+06
6059	1.43381e+07	4.51235e+07	1.4521e+08	4.34337e+08	1.05322e+09	2.28536e+09	4.61082e+09	7.85316e+09	1.13806e+10
6067	0	0	0	0	0	0	0	0	0
6073	5.24338e+06	1.37426e+07	3.98498e+07	1.09365e+08	2.49816e+08	5.30627e+08	1.01497e+09	1.70882e+09	2.54168e+09
6075	148435	542000	2.27592e+06	8.98089e+06	2.73653e+07	6.7506e+07	1.42499e+08	2.30503e+08	3.51166e+08
6077	0	0	0	0	0	0	0	0	0
6079	41418.3	127103	487696	1.68886e+06	4.31483e+06	9.66907e+06	1.94723e+07	3.28393e+07	4.59874e+07
6081	7.59788e+06	2.68979e+07	1.09618e+08	4.20135e+08	1.24203e+09	2.97266e+09	6.08296e+09	9.5136e+09	1.3989e+10
6083	239715	575640	1.6006e+06	3.65539e+06	8.10222e+06	1.68991e+07	3.14894e+07	5.32848e+07	7.51985e+07
6085	2.16081e+06	7.21436e+06	3.21272e+07	1.30989e+08	3.92373e+08	9.85961e+08	2.07196e+09	3.40633e+09	5.06722e+09
6087	44792	168455	656345	2.33442e+06	6.4315e+06	1.43605e+07	2.95483e+07	4.92621e+07	6.74938e+07
6095	1.16302e+06	2.92025e+06	1.35332e+07	7.19524e+07	2.18188e+08	5.64477e+08	1.11784e+09	1.708e+09	2.41485e+09
6097	645673	2.01271e+06	6.51581e+06	2.40706e+07	6.10264e+07	1.4396e+08	2.87844e+08	4.92351e+08	7.02172e+08
6111	306124	788005	2.31945e+06	6.8693e+06	1.58368e+07	3.36452e+07	6.41036e+07	1.10476e+08	1.61916e+08
6113	0	0	0	0	0	0	0	0	0
9001	4.34112e+06	1.27763e+07	3.26943e+07	6.79258e+07	1.39726e+08	2.24883e+08	3.15425e+08	4.06481e+08	5.02716e+08
9003	0	0	0	0	0	0	0	0	0
9007	39755.8	149345	516681	1.58778e+06	3.18998e+06	5.05278e+06	6.81581e+06	7.71529e+06	7.93959e+06
9009	3.01259e+06	8.20164e+06	1.96407e+07	4.04946e+07	7.74977e+07	1.22994e+08	1.67221e+08	2.13386e+08	2.6615e+08
9011	243242	901436	3.08677e+06	9.08343e+06	1.82781e+07	2.88696e+07	3.95932e+07	4.501e+07	4.6468e+07
10001	1.38704e+06	4.44872e+06	1.31636e+07	3.38966e+07	6.82767e+07	1.15651e+08	1.68995e+08	2.34284e+08	3.06852e+08
10003	2.44262e+06	9.94404e+06	3.45677e+07	9.31408e+07	1.73306e+08	2.69532e+08	3.7638e+08	5.0037e+08	6.62475e+08
10005	2.8876e+06	8.33514e+06	2.26278e+07	5.21597e+07	9.83322e+07	1.55829e+08	2.15584e+08	2.87607e+08	3.63015e+08
11001	862140	3.03435e+06	1.032e+07	2.87365e+07	5.15316e+07	8.0667e+07	1.18193e+08	1.4521e+08	1.52935e+08
12005	738096	2.70039e+06	1.19824e+07	5.20962e+07	1.3325e+08	2.20556e+08	2.59989e+08	2.74797e+08	2.84528e+08
12009	883515	3.17273e+06	8.73071e+06	2.40511e+07	5.65006e+07	1.09396e+08	1.71235e+08	2.45352e+08	3.17223e+08
12011	5.44646e+06	3.61601e+07	1.71556e+08	7.09849e+08	2.20102e+09	4.23394e+09	6.51629e+09	7.32529e+09	7.65533e+09
12015	16087.8	82581.8	492279	2.33919e+06	6.55783e+06	1.00269e+07	1.11603e+07	1.16385e+07	1.19365e+07
12017	232200	687498	2.01542e+06	6.11403e+06	1.44827e+07	2.7053e+07	4.2091e+07	5.60597e+07	6.52674e+07
12019	135367	599646	1.72528e+06	4.90767e+06	1.0919e+07	1.95321e+07	2.78024e+07	3.69364e+07	4.86582e+07
12021	222425	1.85356e+06	1.21776e+07	6.05765e+07	1.92489e+08	3.82586e+08	5.40117e+08	6.51546e+08	7.13118e+08
12027	0	0	0	0	0	0	0	0	0
12029	6228.27	20964.9	67030	195010	483668	968653	1.53231e+06	2.11844e+06	2.55161e+06
12031	2.80987e+06	8.92009e+06	2.13129e+07	5.25628e+07	1.12436e+08	2.07469e+08	3.01001e+08	4.00793e+08	5.15419e+08
12033	0	0	0	0	0	0	0	0	0
12035	49022.1	293058	1.00545e+06	3.25714e+06	7.88475e+06	1.49632e+07	2.2364e+07	3.0381e+07	3.9877e+07
12037	32731.1	94691.6	385898	1.83179e+06	4.46385e+06	6.9011e+06	8.60052e+06	9.35986e+06	9.96919e+06
12045	50819.5	147836	580032	2.82254e+06	6.98264e+06	1.11058e+07	1.39196e+07	1.52299e+07	1.63077e+07
12053	117317	590219	2.76494e+06	1.32056e+07	3.97097e+07	8.70131e+07	1.30317e+08	1.57515e+08	1.70402e+08
12057	4.41146e+06	2.25156e+07	1.00756e+08	4.12532e+08	1.14485e+09	2.00667e+09	2.69056e+09	2.99778e+09	3.19914e+09
12061	0	0	0	0	0	0	0	0	0
12065	0	0	0	0	0	0	0	0	0
12069	0	0	0	0	0	0	0	0	0
12071	745786	3.27625e+06	1.85773e+07	8.13371e+07	2.22176e+08	3.37922e+08	3.75162e+08	3.95781e+08	4.13983e+08
12075	0	0	0	0	0	0	0	0	0
12077	0	0	0	0	0	0	0	0	0
12081	120981	604663	2.55142e+06	9.9823e+06	2.72002e+07	4.59555e+07	5.98231e+07	6.42645e+07	6.58944e+07
12083	0	0	0	0	0	0	0	0	0
12085	151291	1.2471e+06	5.06482e+06	2.17663e+07	6.42767e+07	1.22305e+08	1.93938e+08	2.23328e+08	2.40527e+08
12086	2.02007e+07	1.38657e+08	7.55486e+08	3.35074e+09	9.80456e+09	1.93087e+10	2.95779e+10	3.32985e+10	3.51251e+10
12087	1.31249e+06	9.31641e+06	4.69901e+07	1.94638e+08	5.53414e+08	1.0411e+09	1.57685e+09	1.74214e+09	1.83031e+09
12089	156544	726330	2.20251e+06	6.54642e+06	1.52629e+07	2.89601e+07	4.34887e+07	6.13148e+07	8.56518e+07
12091	824794	2.2133e+06	9.57621e+06	4.70502e+07	1.37147e+08	2.61247e+08	3.31134e+08	3.59426e+08	3.78819e+08
12095	0	0	0	0	0	0	0	0	0
12099	1.19085e+06	7.8005e+06	3.6152e+07	1.43428e+08	4.43773e+08	8.43841e+08	1.28685e+09	1.4285e+09	1.46915e+09
12101	1.08893e+06	5.53426e+06	2.62019e+07	1.26435e+08	3.84103e+08	8.50126e+08	1.28604e+09	1.57004e+09	1.71511e+09
12103	1.13703e+06	6.27405e+06	2.87031e+07	1.32238e+08	4.01114e+08	8.47505e+08	1.24465e+09	1.48155e+09	1.58633e+09
12107	5498.91	24851.2	72521.9	210870	481763	876447	1.2751e+06	1.71003e+06	2.23903e+06
12109	827756	3.72928e+06	1.06466e+07	3.02052e+07	6.63185e+07	1.17778e+08	1.66656e+08	2.20869e+08	2.88824e+08
12111	32618.1	121931	312057	922675	2.37748e+06	4.71391e+06	7.67237e+06	1.11565e+07	1.45077e+07
12113	0	0	0	0	0	0	0	0	0
12115	1.60389e+06	7.96614e+06	3.39515e+07	1.34238e+08	3.69082e+08	6.28714e+08	8.24632e+08	8.92679e+08	9.22788e+08
12123	5789.41	19358.5	58600.7	172632	439490	844779	1.32397e+06	1.81861e+06	2.15506e+06
12127	1.9583e+06	6.86473e+06	1.93646e+07	5.52251e+07	1.32898e+08	2.66954e+08	4.23668e+08	6.20469e+08	8.21999e+08
12129	22088.3	54992.7	208236	385283	1.04326e+06	1.63697e+06	2.0193e+06	2.13617e+06	2.18488e+06
12131	216913	682397	2.85466e+06	1.36529e+07	3.92041e+07	4.22204e+06	5.06627e+06	5.29169e+06	5.4352e+06
13029	19599	54538.4	132489	313350	634635	1.0833e+06	1.5996e+06	2.07772e+06	2.5897e+06
13039	909311	3.17698e+06	8.35679e+06	2.26147e+07	5.18883e+07	1.00429e+08	1.56818e+08	2.21809e+08	3.00958e+08
13051	9.38568e+06	2.81427e+07	7.34043e+07	1.86039e+08	4.0371e+08	7.37121e+08	1.16382e+09	1.6171e+09	2.15765e+09
13103	0	0	0	0	0	0	0	0	0
13127	662434	2.63842e+06	7.70748e+06	2.18475e+07	5.02442e+07	9.10203e+07	1.39897e+08	1.83148e+08	2.38671e+08
13179	1.34525e+06	5.03121e+06	1.3987e+07	3.72937e+07	8.28498e+07	1.50964e+08	2.38342e+08	3.27859e+08	4.25938e+08
13191	1.63084e+06	5.90284e+06	1.60798e+07	4.27708e+07	9.52511e+07	1.73936e+08	2.76122e+08	3.82211e+08	4.98607e+08
22005	205715	1.71747e+06	1.00157e+07	2.92747e+07	4.28823e+07	4.54935e+07	4.63774e+07	4.72669e+07	4.81845e+07
22007	310190	3.80283e+06	2.21553e+07	5.76421e+07	8.24193e+07	9.75143e+07	1.13473e+08	1.30724e+08	1.49144e+08
22019	3.84083e+06	2.07935e+07	8.92054e+07	3.26757e+08	6.35041e+08	8.3498e+08	9.48133e+08	1.02629e+09	1.09699e+09
22023	28948.6	183706	808234	2.12656e+06	3.1499e+06	3.65516e+06	3.8875e+06	4.0333e+06	4.1409e+06
22045	40859.4	401225	1.99264e+06	4.61711e+06	5.82712e+06	6.00099e+06	6.1022e+06	6.20804e+06	6.32419e+06
22047	2.29554e+06	1.94245e+07	1.2629e+08	4.09995e+08	6.68867e+08	7.8176e+08	8.79788e+08	9.85305e+08	1.09781e+09
22051	5.28007e+07	5.42164e+08	3.04796e+09	7.44399e+09	9.92344e+09	1.08936e+10	1.18242e+10	1.28204e+10	1.38793e+10
22053	12844	70281.4	319710	903684	1.38742e+06	1.65135e+06	1.77789e+06	1.8544e+06	1.90993e+06
22057	4.19151e+06	4.88309e+07	2.63115e+08	5.87809e+08	7.45714e+08	8.13662e+08	8.81523e+08	9.48958e+08	1.01519e+09
22063	42281.9	380910	2.36117e+06	7.34055e+06	1.14483e+07	1.29608e+07	1.41036e+07	1.53266e+07	1.66276e+07
22071	6.19327e+08	2.43986e+09	7.61805e+09	1.85589e+10	3.08186e+10	3.83849e+10	4.24591e+10	4.60485e+10	4.98148e+10
22075	1.76833e+06	1.41834e+07	9.2651e+07	2.68246e+08	4.0066e+08	4.43052e+08	4.76049e+08	5.11201e+08	5.48501e+08
22087	3.95528e+06	3.05743e+07	2.02468e+08	6.18717e+08	9.62114e+08	1.07302e+09	1.15333e+09	1.23876e+09	1.32941e+09
22089	5.14278e+06	5.70203e+07	3.22817e+08	7.91198e+08	1.06371e+09	1.18475e+09	1.30493e+09	1.43398e+09	1.57135e+09
22093	0	0	0	0	0	0	0	0	0
22095	0	0	0	0	0	0	0	0	0
22099	341.462	2930.52	16244.3	44164.3	61820.7	65685.7	68216.1	70314.1	71944.4
22101	5.27489e+06	5.82222e+07	2.79189e+08	6.20889e+08	7.87822e+08	8.60236e+08	9.33301e+08	1.00995e+09	1.09006e+09
22103	3.02219e+06	1.1416e+07	3.45018e+07	8.27205e+07	1.34854e+08	1.64755e+08	1.76802e+08	1.85723e+08	1.94884e+08
22105	0	0	0	0	0	0	0	0	0
22109	3.27275e+06	3.81499e+07	2.00379e+08	4.50802e+08	5.76029e+08	6.32595e+08	6.89798e+08	7.4743e+08	8.04873e+08
22113	326044	2.19396e+06	8.69204e+06	1.96173e+07	2.60398e+07	2.88245e+07	3.00598e+07	3.09564e+07	3.17415e+07
23005	2.80166e+06	6.03268e+06	1.22693e+07	2.50476e+07	4.73922e+07	8.03941e+07	1.19895e+08	1.61921e+08	2.05949e+08
23009	262266	520089	1.04446e+06	1.94313e+06	3.41307e+06	5.65589e+06	8.28554e+06	1.10027e+07	1.39615e+07
23011	12488.3	26266.2	52750.2	97865.5	174292	271629	375943	476157	566646
23013	84375	160102	298338	513140	861358	1.30932e+06	1.79732e+06	2.28929e+06	2.75819e+06
23015	145060	287329	566480	1.03368e+06	1.7995e+06	2.78034e+06	3.79878e+06	4.77702e+06	5.69109e+06
23019	433708	895649	1.8664e+06	3.82982e+06	7.29751e+06	1.33278e+07	2.12561e+07	3.02294e+07	4.00003e+07
23023	881345	1.81877e+06	3.89414e+06	7.80714e+06	1.44054e+07	2.38012e+07	3.45453e+07	4.58592e+07	5.7709e+07
23027	77632.1	162432	332612	627625	1.16216e+06	1.94686e+06	2.96146e+06	4.11546e+06	5.31808e+06
23029	145692	279296	533860	1.00087e+06	1.7473e+06	2.81273e+06	4.02777e+06	5.33831e+06	6.61357e+06
23031	2.93517e+06	6.57188e+06	1.37129e+07	2.88749e+07	5.6447e+07	9.82019e+07	1.50947e+08	2.08349e+08	2.68993e+08
24003	8.97757e+06	3.83854e+07	1.42687e+08	3.90359e+08	6.58212e+08	8.24221e+08	8.97793e+08	9.49495e+08	1.00518e+09
24005	279326	1.04499e+06	3.45453e+06	9.08973e+06	1.65432e+07	2.23382e+07	2.39379e+07	2.42878e+07	2.46573e+07
24009	168464	877226	3.78928e+06	1.10011e+07	1.93751e+07	2.42754e+07	2.59384e+07	2.67772e+07	2.74376e+07
24011	117952	533867	2.30876e+06	5.92253e+06	1.06802e+07	1.54918e+07	1.69436e+07	1.71173e+07	1.73531e+07
24015	79371.6	274552	946997	2.08967e+06	3.87323e+06	5.34129e+06	5.89516e+06	6.15751e+06	6.41357e+06
24017	22411.5	81006.8	275675	758061	1.35964e+06	2.11933e+06	3.09581e+06	3.78467e+06	3.97657e+06
24019	680433	3.35142e+06	1.40336e+07	3.77953e+07	6.5063e+07	8.07235e+07	8.61456e+07	8.97942e+07	9.35621e+07
24025	629706	2.35616e+06	8.07542e+06	2.12527e+07	3.86888e+07	5.22545e+07	5.60122e+07	5.68474e+07	5.77283e+07
24029	104888	378521	1.22741e+06	3.17633e+06	5.73467e+06	7.69695e+06	8.22668e+06	8.33542e+06	8.45626e+06
24033	18684.7	95062.3	409683	1.19686e+06	2.11537e+06	2.66649e+06	2.84792e+06	2.93399e+06	2.99926e+06
24035	237810	913991	3.059e+06	7.98281e+06	1.39597e+07	1.84517e+07	1.96246e+07	1.98899e+07	2.01881e+07
24037	342033	1.7465e+06	7.29246e+06	2.0535e+07	3.53919e+07	4.36592e+07	4.62578e+07	4.82448e+07	5.07122e+07
24039	551507	1.92917e+06	6.46937e+06	1.8094e+07	3.83368e+07	6.48752e+07	9.42295e+07	1.26217e+08	1.51305e+08
24041	681363	3.19639e+06	1.40109e+07	4.15437e+07	8.11804e+07	1.26705e+08	1.50962e+08	1.63776e+08	1.76163e+08
24045	639282	3.47989e+06	1.71036e+07	4.79853e+07	9.37618e+07	1.4545e+08	1.6926e+08	1.7875e+08	1.86145e+08
24047	6.81224e+06	1.96151e+07	5.35852e+07	1.25285e+08	2.39847e+08	3.8691e+08	5.46409e+08	7.42585e+08	9.51816e+08
24510	1.24222e+07	5.25633e+07	2.02018e+08	5.93986e+08	1.17559e+09	1.70536e+09	2.01314e+09	2.24101e+09	2.46511e+09
25001	3.13932e+06	1.4006e+07	5.02458e+07	1.47366e+08	3.08135e+08	4.99563e+08	7.45364e+08	9.6312e+08	1.0482e+09
25005	3.74796e+06	1.84142e+07	6.91615e+07	2.11054e+08	4.97385e+08	8.57746e+08	1.02917e+09	1.08775e+09	1.14622e+09
25007	107710	566646	2.06655e+06	6.44197e+06	1.48104e+07	2.52595e+07	2.9936e+07	3.19942e+07	3.41094e+07
25009	2.74398e+07	6.02781e+07	1.32072e+08	2.78233e+08	5.59459e+08	9.4347e+08	1.40958e+09	1.88492e+09	2.40284e+09
25017	9.78697e+07	2.07145e+08	4.53199e+08	9.10147e+08	1.85154e+09	3.11727e+09	4.66499e+09	6.26805e+09	7.98266e+09
25019	39868.9	184544	658324	1.83909e+06	3.62566e+06	5.57989e+06	7.88095e+06	9.71492e+06	1.01651e+07
25021	2.65943e+07	5.65377e+07	1.23489e+08	2.50279e+08	5.05401e+08	8.51089e+08	1.26972e+09	1.70056e+09	2.16129e+09
25023	8.30606e+06	1.9537e+07	4.16865e+07	8.71817e+07	1.66579e+08	2.77483e+08	4.09149e+08	5.3581e+08	6.73368e+08
25025	1.84143e+08	3.92532e+08	8.59874e+08	1.74785e+09	3.54969e+09	5.98054e+09	8.96083e+09	1.20357e+10	1.53422e+10
28045	1.56943e+06	5.14613e+06	1.53907e+07	1.69674e+07	2.95629e+07	2.91048e+07	3.16936e+07	3.30834e+07	3.4103e+07
28047	8.18002e+06	2.92055e+07	8.52591e+07	2.17478e+08	3.99205e+08	4.75891e+08	4.0425e+08	4.208e+08	4.31714e+08
28059	1.22329e+06	5.3885e+06	2.16462e+07	7.3492e+07	1.53057e+08	1.20578e+08	1.14653e+08	1.09554e+08	1.13766e+08
33015	2.07072e+06	4.47983e+06	9.86796e+06	2.07598e+07	4.12633e+07	7.0697e+07	1.05432e+08	1.39228e+08	1.72671e+08
33017	19163.5	40680.5	86431.3	183242	348561	596888	885454	1.15745e+06	1.39989e+06
34001	9.01294e+06	2.74948e+07	7.25624e+07	1.90161e+08	3.7517e+08	6.09055e+08	8.67475e+08	1.19551e+09	1.50585e+09
34003	6.00044e+07	1.61034e+08	3.85369e+08	8.23626e+08	1.54763e+09	2.34087e+09	3.13921e+09	3.88995e+09	4.68373e+09
34005	1.48228e+07	5.02185e+07	1.41944e+08	3.68765e+08	7.32029e+08	1.17547e+09	1.67969e+09	2.24644e+09	2.91615e+09
34007	2.09655e+07	6.8994e+07	1.97266e+08	5.18717e+08	1.01278e+09	1.65148e+09	2.35952e+09	3.15151e+09	4.07177e+09
34009	8.21178e+06	2.92678e+07	8.51053e+07	2.38181e+08	4.9143e+08	8.22316e+08	1.19526e+09	1.65754e+09	2.08246e+09
34011	465716	1.59035e+06	4.66826e+06	1.22427e+07	2.47283e+07	4.19155e+07	6.07456e+07	8.21341e+07	1.11292e+08
34013	2.79087e+07	9.03456e+07	2.5217e+08	6.05373e+08	1.26673e+09	1.97635e+09	2.84018e+09	3.81974e+09	5.17434e+09
34015	1.00179e+06	3.15471e+06	9.0664e+06	2.30241e+07	4.47167e+07	7.33489e+07	1.0495e+08	1.39532e+08	1.78614e+08
34017	4.27082e+07	1.37157e+08	3.79898e+08	9.05233e+08	1.87961e+09	2.9101e+09	4.14908e+09	5.53535e+09	7.42698e+09
34021	1.07995e+07	3.59967e+07	1.00814e+08	2.37963e+08	4.96909e+08	7.81975e+08	1.14043e+09	1.53838e+09	2.01522e+09
34023	2.59213e+07	8.16771e+07	2.22006e+08	5.19164e+08	1.05665e+09	1.60284e+09	2.23622e+09	2.90744e+09	3.79472e+09
34025	1.40265e+07	4.18951e+07	1.09782e+08	2.53538e+08	5.18309e+08	8.04475e+08	1.15684e+09	1.56253e+09	2.07585e+09
34029	4.64362e+06	1.396e+07	3.6802e+07	9.24555e+07	1.81756e+08	2.86742e+08	4.0712e+08	5.49418e+08	7.23477e+08
34033	1.36167e+06	5.53898e+06	1.92369e+07	5.17831e+07	9.62536e+07	1.49538e+08	2.08585e+08	2.77004e+08	3.66382e+08
34035	0	0	0	0	0	0	0	0	0
34039	4.56001e+07	1.43527e+08	3.89687e+08	9.10263e+08	1.85039e+09	2.80328e+09	3.90559e+09	5.06957e+09	6.60431e+09
36001	0	0	0	0	0	0	0	0	0
36005	4.43722e+07	1.21087e+08	2.94423e+08	6.81889e+08	1.27303e+09	1.94162e+09	2.64665e+09	3.34217e+09	4.12492e+09
36021	0	0	0	0	0	0	0	0	0
36027	0	0	0	0	0	0	0	0	0
36039	0	0	0	0	0	0	0	0	0
36047	9.8128e+06	3.20355e+07	8.91495e+07	2.27385e+08	4.52676e+08	7.16231e+08	1.03349e+09	1.43075e+09	1.89982e+09
36059	1.61963e+07	4.32124e+07	1.0279e+08	2.33003e+08	4.25328e+08	6.34216e+08	8.44409e+08	1.03838e+09	1.24519e+09
36061	3.79292e+07	1.22652e+08	3.38187e+08	8.48639e+08	1.68264e+09	2.63583e+09	3.77992e+09	5.1845e+09	6.82711e+09
36071	0	0	0	0	0	0	0	0	0
36079	0	0	0	0	0	0	0	0	0
36081	3.12333e+07	8.48572e+07	2.05462e+08	4.73928e+08	8.81105e+08	1.33834e+09	1.81665e+09	2.28343e+09	2.80437e+09
36083	104499	269570	671946	1.46956e+06	3.05932e+06	5.23653e+06	7.6537e+06	1.03729e+07	1.35319e+07
36085	646648	2.03533e+06	5.5261e+06	1.29083e+07	2.62402e+07	3.9753e+07	5.53847e+07	7.18909e+07	9.36549e+07
36087	39498.8	106503	256348	525256	993455	1.54494e+06	2.06448e+06	2.54323e+06	3.00321e+06
36103	759998	3.2982e+06	1.32105e+07	4.32323e+07	9.45915e+07	1.5442e+08	1.93608e+08	2.10399e+08	2.22633e+08
36111	97154.9	281967	713289	1.59185e+06	3.20362e+06	5.37576e+06	7.70832e+06	1.0159e+07	1.2812e+07
36119	0	0	0	0	0	0	0	0	0
37013	2.38296e+06	1.17542e+07	4.69125e+07	1.47976e+08	3.27044e+08	5.52287e+08	8.46489e+08	1.15308e+09	1.30016e+09
37015	854905	2.66036e+06	7.66315e+06	2.17435e+07	4.55206e+07	7.69434e+07	1.17315e+08	1.64378e+08	1.93975e+08
37019	349332	1.43173e+06	5.83609e+06	1.93076e+07	4.34835e+07	6.81379e+07	9.30121e+07	1.22221e+08	1.62831e+08
37029	1.73234e+06	5.66164e+06	1.64302e+07	4.51589e+07	9.05341e+07	1.49277e+08	2.21638e+08	3.03236e+08	3.45868e+08
37031	1.76188e+06	7.83692e+06	2.88684e+07	8.42195e+07	1.92389e+08	3.17456e+08	4.776e+08	6.44375e+08	7.21419e+08
37041	807060	2.4587e+06	6.73945e+06	1.79253e+07	3.48063e+07	5.59278e+07	8.05385e+07	1.07776e+08	1.20772e+08
37049	226415	1.04561e+06	4.22604e+06	1.23589e+07	2.72843e+07	4.56808e+07	6.73945e+07	9.00488e+07	1.00362e+08
37053	1.9514e+06	6.45221e+06	1.90828e+07	4.98343e+07	9.68378e+07	1.52707e+08	2.21559e+08	2.9332e+08	3.27348e+08
37055	3.35324e+06	2.00048e+07	1.04115e+08	3.43309e+08	5.79819e+08	6.16925e+08	6.57539e+08	6.98974e+08	7.42369e+08
37073	1.5544e+06	5.1059e+06	1.48752e+07	4.18648e+07	8.56561e+07	1.44817e+08	2.1953e+08	3.07989e+08	3.60099e+08
37091	0	0	0	0	0	0	0	0	0
37095	8.20211e+06	4.20175e+07	1.63197e+08	5.25082e+08	1.16299e+09	1.96214e+09	3.03925e+09	4.1383e+09	4.6485e+09
37103	0	0	0	0	0	0	0	0	0
37129	2.08257e+06	1.01172e+07	3.92087e+07	1.3509e+08	2.9333e+08	4.67002e+08	6.48693e+08	8.68881e+08	1.17328e+09
37133	919749	4.96994e+06	1.86131e+07	6.04573e+07	1.36669e+08	2.39261e+08	3.64e+08	5.01154e+08	5.7342e+08
37137	121923	600205	2.23507e+06	6.86704e+06	1.44621e+07	2.30712e+07	3.38934e+07	4.42785e+07	4.8276e+07
37139	6.13397e+06	1.98798e+07	5.70285e+07	1.57638e+08	3.15927e+08	5.22819e+08	7.75125e+08	1.06278e+09	1.21437e+09
37141	574271	2.64274e+06	1.06391e+07	3.70107e+07	8.28546e+07	1.32806e+08	1.85544e+08	2.49442e+08	3.39012e+08
37143	860464	2.72095e+06	7.59395e+06	2.04093e+07	3.97436e+07	6.39028e+07	9.19821e+07	1.22536e+08	1.36195e+08
37147	6530	32178.7	142747	424397	939295	1.60046e+06	2.35779e+06	3.12461e+06	3.43061e+06
37177	7.14611e+06	2.53675e+07	7.92054e+07	2.36301e+08	5.15652e+08	8.69413e+08	1.34148e+09	1.85307e+09	2.13628e+09
37187	363255	1.19059e+06	3.50506e+06	1.00471e+07	2.14067e+07	3.55999e+07	5.45726e+07	7.57614e+07	8.84269e+07
41007	1.07244e+06	1.72644e+06	2.98597e+06	5.91303e+06	1.16935e+07	2.29928e+07	4.63876e+07	8.07276e+07	1.30064e+08
41009	62639.9	101342	144123	283240	555352	1.05958e+06	2.05525e+06	3.45998e+06	5.38304e+06
41011	729364	1.33546e+06	2.94593e+06	6.99975e+06	1.61554e+07	3.60707e+07	7.34458e+07	1.24629e+08	1.93751e+08
41015	4521.54	7645.73	16064.9	36082.6	77912.4	157019	286769	454433	664058
41019	41990.2	80648.8	185683	436010	1.02115e+06	2.29215e+06	4.63355e+06	7.92226e+06	1.25367e+07
41039	29785.5	53519.4	116450	257033	559792	1.17789e+06	2.32437e+06	3.93776e+06	6.2993e+06
41041	48391.2	85765.1	179642	388249	855270	1.73496e+06	3.45718e+06	5.78799e+06	9.05171e+06
41051	102106	154697	277730	532569	1.06391e+06	1.97003e+06	3.65785e+06	5.96425e+06	9.04995e+06
41057	87533.5	156567	320721	708612	1.54465e+06	2.77919e+06	5.64667e+06	9.64413e+06	1.52258e+07
42017	2.5881e+06	9.09918e+06	2.57735e+07	6.45963e+07	1.37872e+08	2.31964e+08	3.54339e+08	4.88875e+08	6.56078e+08
42029	0	0	0	0	0	0	0	0	0
42045	7.67008e+06	2.50386e+07	7.45514e+07	1.94695e+08	3.9471e+08	6.7952e+08	1.02147e+09	1.34359e+09	1.78565e+09
42091	0	0	0	0	0	0	0	0	0
42101	1.88256e+07	6.31058e+07	1.79293e+08	4.51392e+08	9.22466e+08	1.55126e+09	2.31615e+09	3.14948e+09	4.14951e+09
44001	1.36663e+06	5.19745e+06	1.52283e+07	3.78527e+07	7.38966e+07	1.1325e+08	1.66175e+08	2.37097e+08	2.77583e+08
44003	772206	2.4891e+06	6.57624e+06	1.5266e+07	2.98002e+07	4.66384e+07	6.73906e+07	9.7196e+07	1.31879e+08
44005	74040.2	278564	805718	1.97504e+06	3.79649e+06	5.72197e+06	8.24474e+06	1.1552e+07	1.32919e+07
44007	1.08998e+06	3.5231e+06	9.43e+06	2.20987e+07	4.39532e+07	6.96925e+07	1.02075e+08	1.49293e+08	2.05411e+08
44009	492780	1.85498e+06	5.36885e+06	1.31697e+07	2.53354e+07	3.8218e+07	5.51207e+07	7.73057e+07	8.90338e+07
45013	4.408e+06	1.30964e+07	3.35756e+07	8.17376e+07	1.70823e+08	3.0776e+08	4.58519e+08	6.18168e+08	8.07348e+08
45015	1.30742e+06	4.25128e+06	1.16449e+07	3.04282e+07	6.76074e+07	1.20087e+08	1.7561e+08	2.34234e+08	3.11464e+08
45019	1.68275e+07	5.62126e+07	1.56544e+08	4.10765e+08	8.87877e+08	1.55944e+09	2.26231e+09	3.00898e+09	4.01863e+09
45029	220593	755096	2.18436e+06	5.86757e+06	1.31189e+07	2.41478e+07	3.60514e+07	4.90254e+07	6.62144e+07
45043	304106	913956	2.20743e+06	5.62464e+06	1.27547e+07	2.32856e+07	3.54637e+07	4.80162e+07	6.46559e+07
45051	1.03134e+06	3.19461e+06	8.26149e+06	2.1811e+07	5.03266e+07	9.5047e+07	1.49298e+08	2.08321e+08	2.87565e+08
45053	136765	378112	948750	2.26141e+06	4.62467e+06	8.03878e+06	1.17895e+07	1.53227e+07	1.93155e+07
48007	5.34192e+06	3.23062e+07	1.52801e+08	3.82807e+08	4.78122e+08	5.35429e+08	5.9505e+08	6.57139e+08	7.21668e+08
48039	7.98658e+07	4.46503e+08	1.72865e+09	4.06476e+09	5.91575e+09	7.03637e+09	7.77336e+09	8.42224e+09	9.04918e+09
48057	3.35457e+06	2.56848e+07	1.2187e+08	2.43938e+08	2.88452e+08	3.19845e+08	3.51659e+08	3.81505e+08	4.09271e+08
48061	7.02971e+06	4.27619e+07	1.96591e+08	7.18691e+08	1.41648e+09	1.86209e+09	2.09987e+09	2.28335e+09	2.4663e+09
48071	1.90339e+07	7.93362e+07	2.72395e+08	6.71882e+08	1.06078e+09	1.31957e+09	1.50133e+09	1.6614e+09	1.81866e+09
48167	5.0596e+07	2.60956e+08	1.05741e+09	2.76876e+09	4.23152e+09	5.16882e+09	5.76656e+09	6.28632e+09	6.79219e+09
48201	2.20545e+08	9.19811e+08	2.95859e+09	6.89873e+09	1.05069e+10	1.26718e+10	1.40536e+10	1.52075e+10	1.62831e+10
48239	4.79336e+06	3.39031e+07	1.56372e+08	3.27478e+08	3.94878e+08	4.45425e+08	4.98902e+08	5.53676e+08	6.09763e+08
48245	1.64588e+08	8.73493e+08	4.16732e+09	1.33575e+10	2.25238e+10	2.86887e+10	3.26362e+10	3.58569e+10	3.90261e+10
48261	0	0	0	0	0	0	0	0	0
48273	579688	3.09744e+06	1.31378e+07	4.56778e+07	1.01315e+08	1.45228e+08	1.71299e+08	1.85736e+08	1.98122e+08
48321	8.99425e+06	5.23415e+07	2.11453e+08	4.77549e+08	6.88324e+08	8.22191e+08	9.27051e+08	1.02386e+09	1.11824e+09
48355	1.57432e+06	9.5371e+06	4.77922e+07	1.70487e+08	2.91016e+08	3.36614e+08	3.74324e+08	4.13573e+08	4.5438e+08
48361	8.1221e+06	4.24439e+07	1.87592e+08	7.0809e+08	1.42196e+09	1.93115e+09	2.26582e+09	2.53269e+09	2.79547e+09
48391	1.29587e+06	8.11978e+06	3.94855e+07	1.14399e+08	1.5132e+08	1.73775e+08	1.96976e+08	2.20763e+08	2.45038e+08
48409	2.59667e+06	1.5687e+07	7.48812e+07	2.49454e+08	3.6469e+08	4.12398e+08	4.5557e+08	5.00189e+08	5.46295e+08
48469	1.88134e+06	1.37483e+07	6.80434e+07	1.66644e+08	2.06714e+08	2.31685e+08	2.57149e+08	2.81916e+08	3.05875e+08
48489	291130	1.80027e+06	8.60441e+06	3.33494e+07	6.87941e+07	9.43122e+07	1.10747e+08	1.24871e+08	1.39322e+08
51001	1.43735e+07	4.874e+07	1.5753e+08	4.44899e+08	9.77913e+08	1.65489e+09	2.46942e+09	3.46412e+09	4.2887e+09
51013	0	0	0	0	0	0	0	0	0
51033	0	0	0	0	0	0	0	0	0
51036	189730	539885	1.65773e+06	4.49715e+06	8.36056e+06	1.32625e+07	1.86323e+07	2.11391e+07	2.24905e+07
51041	3.88846e+06	1.12539e+07	3.54934e+07	9.88359e+07	1.87823e+08	3.06359e+08	4.45485e+08	5.22057e+08	5.65549e+08
51057	3.09086e+06	1.2426e+07	5.18698e+07	1.60775e+08	3.00711e+08	3.90922e+08	4.40319e+08	4.87078e+08	5.37932e+08
51059	470961	1.65059e+06	5.62584e+06	1.64243e+07	3.0398e+07	4.92483e+07	7.46427e+07	9.52687e+07	1.0412e+08
51073	1.94121e+07	7.39604e+07	3.08796e+08	9.16965e+08	1.66089e+09	2.07765e+09	2.28461e+09	2.48541e+09	2.7095e+09
51087	17069	47109.2	140758	370285	662772	1.01669e+06	1.38711e+06	1.52951e+06	1.56574e+06
51093	7.7229e+06	2.39766e+07	7.3811e+07	2.01637e+08	3.69926e+08	5.89176e+08	8.12009e+08	9.18269e+08	9.85369e+08
51095	892077	3.49897e+06	1.44931e+07	4.27056e+07	7.67652e+07	9.53356e+07	1.04112e+08	1.12594e+08	1.22139e+08
51097	196538	833451	3.56285e+06	1.04395e+07	1.97606e+07	2.64759e+07	3.00247e+07	3.31965e+07	3.66163e+07
51099	336466	1.12528e+06	3.61854e+06	9.98514e+06	1.76611e+07	2.75535e+07	4.04982e+07	5.11298e+07	5.61295e+07
51101	2.10499e+06	8.06302e+06	3.37459e+07	1.00622e+08	1.835e+08	2.3532e+08	2.56496e+08	2.74532e+08	2.94655e+08
51103	1.27134e+06	4.82145e+06	2.00048e+07	6.02371e+07	1.1178e+08	1.43352e+08	1.61361e+08	1.78819e+08	1.97706e+08
51115	2.47249e+07	9.72416e+07	4.04974e+08	1.19959e+09	2.16762e+09	2.70521e+09	2.9684e+09	3.22322e+09	3.50847e+09
51119	131479	453171	1.69494e+06	4.6331e+06	7.86707e+06	9.33109e+06	9.78758e+06	1.01572e+07	1.05474e+07
51127	27719.9	107493	421413	1.12668e+06	1.94337e+06	2.38774e+06	2.46023e+06	2.48324e+06	2.52194e+06
51131	431040	1.61858e+06	5.93582e+06	1.74468e+07	3.47564e+07	5.58693e+07	8.14948e+07	9.42202e+07	1.01258e+08
51133	3.13838e+06	1.19477e+07	4.92402e+07	1.47588e+08	2.72561e+08	3.48742e+08	3.91327e+08	4.3235e+08	4.76699e+08
51149	212191	639730	2.105e+06	6.10381e+06	1.20844e+07	2.04162e+07	3.0684e+07	3.70089e+07	4.11076e+07
51153	0	0	0	0	0	0	0	0	0
51159	1.67188e+06	6.75568e+06	2.86976e+07	8.72255e+07	1.6236e+08	2.09854e+08	2.37853e+08	2.6428e+08	2.92081e+08
51179	246.099	843.364	2806.83	7991.08	14394.9	22677.1	33367.6	41263.8	43636.4
51181	898468	2.53138e+06	7.57209e+06	2.00413e+07	3.61458e+07	5.52613e+07	7.35623e+07	7.99902e+07	8.30502e+07
51193	501577	2.31823e+06	9.64576e+06	2.85343e+07	5.36826e+07	7.24651e+07	8.31099e+07	9.26984e+07	1.02983e+08
51199	3.05823e+06	9.40545e+06	3.07937e+07	8.92459e+07	1.7674e+08	2.95409e+08	4.26657e+08	4.99935e+08	5.56437e+08
51510	1.53191e+06	5.41368e+06	1.86103e+07	5.48069e+07	1.0236e+08	1.67341e+08	2.55974e+08	3.29805e+08	3.63876e+08
51550	9.79379e+06	3.03091e+07	9.23233e+07	2.49469e+08	4.51524e+08	7.11409e+08	9.6904e+08	1.08611e+09	1.1548e+09
51650	9.38807e+06	2.67668e+07	7.06969e+07	1.88669e+08	3.44505e+08	1.42779e+08	1.87803e+08	2.02456e+08	2.09673e+08
51670	0	0	0	0	0	0	0	0	0
51700	1.49212e+06	3.27073e+06	9.75596e+06	2.57793e+07	4.64088e+07	7.08792e+07	9.37126e+07	1.01485e+08	1.05503e+08
51710	3.23681e+07	9.94389e+07	2.99812e+08	8.02026e+08	1.4361e+09	2.23784e+09	3.01369e+09	3.3422e+09	3.52019e+09
51735	339117	967818	2.92642e+06	5.46512e+06	1.01674e+07	1.60215e+07	2.1878e+07	2.44278e+07	2.61146e+07
51740	1.13209e+06	3.65642e+06	1.16499e+07	3.29217e+07	6.23474e+07	1.02653e+08	1.4598e+08	1.6994e+08	1.86633e+08
51760	5.88361e+06	1.71718e+07	5.4647e+07	1.53528e+08	2.9432e+08	4.84093e+08	7.0965e+08	8.37641e+08	9.13132e+08
51800	1.01035e+06	3.22195e+06	1.01291e+07	2.8256e+07	5.28384e+07	8.59069e+07	1.20802e+08	1.39285e+08	1.51751e+08
51810	2.00302e+06	6.13008e+06	1.86296e+07	4.97449e+07	9.07751e+07	1.38542e+08	1.88494e+08	2.09713e+08	2.17509e+08
51830	0	0	0	0	0	0	0	0	0
53009	9583.12	14747.7	30153.8	69619.6	156965	345252	696461	1.0705e+06	1.44856e+06
53011	19688.9	29830	53301.3	102262	204408	378753	700624	1.14824e+06	1.73944e+06
53015	7.14513e+06	1.1908e+07	2.26915e+07	4.74372e+07	9.21098e+07	1.78509e+08	3.51766e+08	5.81947e+08	8.98449e+08
53027	3.93108e+06	5.71947e+06	9.97851e+06	1.89521e+07	3.57398e+07	6.78331e+07	1.30332e+08	2.19918e+08	3.48869e+08
53029	132157	235375	536043	1.32728e+06	3.30207e+06	8.37515e+06	1.78239e+07	2.98664e+07	4.41007e+07
53031	33794.7	51474.4	105669	255188	633803	1.47501e+06	2.94623e+06	4.50639e+06	6.32805e+06
53033	452216	832894	2.22885e+06	6.24833e+06	1.63519e+07	3.82918e+07	7.72881e+07	1.31068e+08	2.04045e+08
53035	77153.3	131725	295817	759815	1.80122e+06	4.16396e+06	8.02967e+06	1.29385e+07	1.94386e+07
53045	24253.5	41133.1	97964.9	264239	655458	1.46788e+06	3.02974e+06	5.06433e+06	7.92593e+06
53049	77626.5	113287	188803	348793	644042	1.21183e+06	2.33804e+06	3.93084e+06	6.14962e+06
53053	248150	476589	1.18166e+06	3.32219e+06	8.16149e+06	1.87049e+07	3.68847e+07	5.98405e+07	9.02821e+07
53055	5567.26	8829.34	17319.1	38641.5	90140	212308	437806	695121	966592
53057	1.38617e+06	2.8824e+06	7.39522e+06	1.99779e+07	4.46359e+07	1.17006e+08	2.55267e+08	4.32847e+08	6.39395e+08
53059	0	0	0	0	0	0	0	0	0
53061	679786	1.29592e+06	3.31435e+06	8.92068e+06	2.29565e+07	5.41714e+07	1.11322e+08	1.87555e+08	2.90211e+08
53067	33699.1	58826.3	135598	369366	881725	1.98406e+06	4.02524e+06	6.5267e+06	9.87322e+06
53069	34899.9	51481.5	89316.2	173812	335626	658158	1.32215e+06	2.26193e+06	3.54759e+06
53073	76530.6	129694	277317	640161	1.51217e+06	3.51008e+06	7.35187e+06	1.27437e+07	1.94067e+07

## Sheet: inthigh SLR - DA
FIPS\year	2020	2030	2040	2050	2060	2070	2080	2090	2100
1003	917859	2.82003e+06	1.17697e+07	6.51283e+06	1.34081e+07	8.29558e+06	6.97619e+06	7.62234e+06	1.09468e+07
1097	1.63667e+06	6.70884e+06	6.57527e+06	1.77681e+07	1.95097e+07	1.85472e+07	1.90835e+07	2.17026e+07	2.30025e+07
6001	3.2005e+06	1.03927e+07	4.33805e+07	1.3542e+08	2.90663e+08	2.52363e+08	3.84327e+08	1.97741e+08	2.01454e+08
6013	512252	1.40311e+06	6.46174e+06	1.3501e+07	2.43562e+07	2.10397e+07	2.28131e+07	5.15801e+06	9.77863e+06
6015	1691.12	3347.49	8666.34	24056	57165.8	118473	221857	351857	517090
6023	1.02805e+06	2.19608e+06	6.36436e+06	1.7811e+07	3.01532e+07	2.34272e+07	2.22514e+07	2.6162e+07	3.1247e+07
6037	9.90849e+06	2.97505e+07	9.68174e+07	2.31381e+08	2.07834e+08	3.61017e+08	1.35716e+08	1.36508e+08	1.52709e+08
6041	4.23482e+06	1.36162e+07	3.79749e+07	8.14107e+07	1.36503e+08	1.42907e+08	2.07891e+08	5.46593e+07	7.08402e+07
6045	6379.15	15118.9	45329.1	141359	371336	793910	1.6132e+06	2.67714e+06	3.86852e+06
6053	112698	377819	1.56382e+06	5.09817e+06	2.82177e+06	4.14207e+06	5.9018e+06	1.73331e+06	2.50304e+06
6055	2347.99	10631.3	47900.3	236434	683483	1.80033e+06	1.35878e+06	173072	126780
6059	1.43381e+07	4.51235e+07	1.39789e+08	3.52619e+08	6.36491e+08	6.22068e+08	5.48593e+08	2.10048e+08	2.16533e+08
6067	0	0	0	0	0	0	0	0	0
6073	5.24338e+06	1.37426e+07	3.98498e+07	9.77097e+07	1.08997e+08	1.27103e+08	1.66518e+08	3.59729e+07	4.04025e+07
6075	148435	542000	2.27592e+06	8.98089e+06	9.75178e+06	2.19071e+07	3.07133e+07	2.02033e+07	5.07329e+06
6077	0	0	0	0	0	0	0	0	0
6079	41418.3	127103	487696	1.68886e+06	2.77879e+06	5.34642e+06	9.4112e+06	2.01193e+06	1.45032e+06
6081	7.59788e+06	2.68979e+07	7.13783e+07	2.64164e+08	5.43884e+08	5.23386e+08	8.46148e+08	1.87073e+08	1.37765e+08
6083	239715	575640	1.6006e+06	3.65539e+06	4.03828e+06	8.28129e+06	1.52736e+07	4.95773e+06	2.70911e+06
6085	2.16081e+06	7.21436e+06	3.21272e+07	1.17913e+08	1.11806e+08	1.56308e+08	1.18721e+08	7.19116e+07	7.93737e+07
6087	44792	168455	656345	2.33442e+06	6.4315e+06	1.2786e+07	1.15038e+07	4.806e+06	1.97489e+06
6095	1.16302e+06	2.92025e+06	9.69732e+06	4.94445e+07	6.36327e+07	4.12483e+07	1.86685e+07	1.39806e+07	1.50048e+07
6097	645673	2.01271e+06	6.51581e+06	2.40706e+07	2.90391e+07	5.10261e+07	1.44278e+07	1.37968e+07	1.23451e+07
6111	306124	788005	2.31945e+06	6.8693e+06	8.1141e+06	1.5684e+07	2.93838e+07	2.13287e+07	1.94182e+07
6113	0	0	0	0	0	0	0	0	0
9001	4.34112e+06	1.27763e+07	2.01956e+07	2.9549e+07	6.82699e+06	7.02127e+06	4.98536e+06	7.91564e+06	8.47042e+06
9003	0	0	0	0	0	0	0	0	0
9007	39755.8	149345	516681	42134.6	42134.6	23425.8	23425.8	66491	66491
9009	3.01259e+06	8.20164e+06	1.69777e+07	1.27059e+07	1.21133e+07	4.28096e+06	3.09491e+06	3.10903e+06	3.18898e+06
9011	243242	901436	816806	302285	485073	169744	277397	314024	294341
10001	1.3651e+06	3.97768e+06	1.16819e+07	1.41151e+07	1.53487e+07	1.03743e+07	8.82818e+06	9.59509e+06	9.7688e+06
10003	2.44262e+06	9.37444e+06	3.00146e+07	2.69403e+07	3.04275e+07	3.40122e+07	3.0901e+07	1.69187e+07	1.97904e+07
10005	2.86934e+06	8.20144e+06	2.20782e+07	2.8334e+07	4.95848e+07	7.40825e+07	8.28822e+07	1.05132e+08	8.75171e+07
11001	862140	3.03435e+06	1.032e+07	589928	589928	399304	399304	1.03368e+06	1.03368e+06
12005	738096	2.70039e+06	8.04504e+06	843709	470686	431052	607411	1.00319e+06	1.01782e+06
12009	883515	3.17273e+06	8.73071e+06	8.8115e+06	1.833e+06	1.30832e+06	784769	1.32858e+06	1.94002e+06
12011	5.44646e+06	3.30427e+07	8.77432e+07	1.89211e+07	1.11679e+07	9.27603e+06	1.02461e+07	2.88756e+07	3.83302e+07
12015	16087.8	82581.8	492279	35058.7	35058.7	27008.7	27008.7	66208.7	66208.7
12017	232200	687498	1.15189e+06	3.44934e+06	205709	205709	149885	149885	354884
12019	135367	599646	1.72528e+06	140244	140244	86594.5	86594.5	248621	248621
12021	222425	1.85356e+06	1.21114e+06	1.24513e+06	2.25586e+06	1.31519e+06	1.65266e+06	3.64883e+06	3.71889e+06
12027	0	0	0	0	0	0	0	0	0
12029	6228.27	20964.9	67030	195010	483668	310570	484862	660046	815513
12031	2.80987e+06	5.05315e+06	1.14444e+07	2.4785e+06	3.43087e+06	1.01223e+06	2.69006e+06	3.25911e+06	4.50893e+06
12033	0	0	0	0	0	0	0	0	0
12035	49022.1	293058	1.00545e+06	401896	116981	106695	91758.8	186630	224243
12037	32731.1	94691.6	385898	494908	1.11372e+06	1.20474e+06	1.0364e+06	1.10218e+06	1.10285e+06
12045	50819.5	147836	580032	42670.2	42670.2	30822.9	30822.9	82435.2	82435.2
12053	117317	590219	2.76494e+06	2.00097e+06	867225	354719	336637	336637	2.50386e+06
12057	1.79997e+06	8.07056e+06	2.07396e+07	2.35661e+06	1.41227e+06	2.41481e+06	2.53328e+06	4.7909e+06	4.83592e+06
12061	0	0	0	0	0	0	0	0	0
12065	0	0	0	0	0	0	0	0	0
12069	0	0	0	0	0	0	0	0	0
12071	745786	3.27625e+06	1.10899e+07	1.27365e+07	3.64187e+06	2.96344e+06	1.60439e+06	3.86713e+06	6.15068e+06
12075	0	0	0	0	0	0	0	0	0
12077	0	0	0	0	0	0	0	0	0
12081	120981	604663	2.55142e+06	140601	140601	99624	99624	266974	266974
12083	0	0	0	0	0	0	0	0	0
12085	151291	1.2471e+06	5.06482e+06	1.62732e+06	1.94209e+06	2.39633e+06	3.45415e+06	3.87233e+06	6.02048e+06
12086	1.77052e+07	5.34654e+07	1.53543e+08	3.03147e+07	1.90475e+07	1.80882e+07	3.50223e+07	6.90725e+07	6.82764e+07
12087	1.31249e+06	9.31641e+06	4.69901e+07	5.89422e+07	1.23833e+07	7.51826e+06	5.73839e+06	8.35357e+06	1.49062e+07
12089	156544	726330	2.20251e+06	668440	190582	160474	145903	357802	393699
12091	824794	2.2133e+06	3.35992e+06	1.24726e+06	911899	467724	467724	2.36949e+06	4.47614e+06
12095	0	0	0	0	0	0	0	0	0
12099	1.19085e+06	7.8005e+06	2.2962e+07	4.2839e+06	2.96075e+06	1.86149e+06	1.84975e+06	6.87296e+06	1.10503e+07
12101	1.08893e+06	5.53426e+06	1.86441e+07	1.68003e+07	3.22131e+06	2.07736e+06	1.86928e+06	4.64767e+06	9.68614e+06
12103	1.13703e+06	6.27405e+06	2.87031e+07	1.95034e+07	3.10975e+06	2.45191e+06	2.16477e+06	5.08475e+06	5.87143e+06
12107	5498.91	24851.2	72521.9	210870	481763	271071	379118	481158	74708.7
12109	827756	3.58838e+06	1.02398e+07	2.04421e+06	2.02609e+06	600890	573489	1.3854e+06	1.45144e+06
12111	32618.1	121931	312057	922675	46647.2	46647.2	32547.3	32547.3	83297.2
12113	0	0	0	0	0	0	0	0	0
12115	1.60389e+06	7.96614e+06	1.82987e+07	5.14401e+06	3.20878e+06	1.90283e+06	1.89166e+06	8.85125e+06	1.35067e+07
12123	5789.41	19358.5	58600.7	172632	439490	844779	833193	1.13294e+06	726705
12127	1.9583e+06	6.86473e+06	1.93646e+07	1.658e+07	1.08408e+07	1.32204e+07	1.69834e+07	5.6341e+06	9.3745e+06
12129	22088.3	54992.7	208236	385283	1.07292e+06	648207	340862	327509	350606
12131	216913	682397	2.85466e+06	1.13483e+06	302934	230417	216625	580822	617019
13029	19599	54538.4	132489	313350	634635	1.0833e+06	1.5996e+06	1.41632e+06	1.75214e+06
13039	909311	3.17698e+06	3.13702e+06	7.23915e+06	8.63546e+06	1.58698e+07	2.32893e+07	3.21683e+07	4.02807e+07
13051	9.38568e+06	2.81427e+07	6.52311e+07	7.20031e+07	1.06469e+08	1.03085e+08	1.44129e+08	1.40159e+08	1.75685e+08
13103	0	0	0	0	0	0	0	0	0
13127	662434	2.63842e+06	7.70748e+06	1.522e+07	1.5118e+07	2.52123e+07	1.47224e+07	1.01957e+07	5.65373e+06
13179	1.34525e+06	1.22746e+06	2.6165e+06	4.95519e+06	1.05831e+07	4.53673e+06	5.83713e+06	5.17005e+06	4.02336e+06
13191	1.63084e+06	5.90284e+06	3.3411e+06	5.68949e+06	5.41272e+06	3.42858e+06	1.3166e+06	5.10048e+06	5.26385e+06
22005	205715	1.71747e+06	657770	168967	123554	110906	256208	292009	259637
22007	310190	3.80283e+06	1.41556e+06	500359	563000	544556	1.17177e+06	1.24901e+06	1.62281e+06
22019	3.84083e+06	2.07935e+07	7.08927e+06	3.9154e+06	2.55366e+06	1.91701e+06	3.03893e+06	9.82277e+06	1.26631e+07
22023	28948.6	183706	808234	439976	126860	109402	93065.1	155439	196411
22045	40859.4	401225	466211	74580.1	63176	50094.1	86500.2	122036	112630
22047	2.29554e+06	636228	750690	633505	268748	268748	2.63164e+06	2.63164e+06	1.18113e+06
22051	4.65637e+07	1.42543e+08	6.47515e+07	5.24825e+07	4.92518e+07	5.42029e+07	1.1723e+08	1.66209e+08	1.34163e+08
22053	12844	70281.4	319710	32896.9	32896.9	22013	22013	54520.9	54520.9
22057	4.19151e+06	4.88309e+07	5.01184e+07	1.42209e+07	1.09339e+07	5.05768e+06	6.56347e+06	9.56895e+06	3.18883e+07
22063	42281.9	380910	2.36117e+06	7.34055e+06	1.14483e+07	1.29608e+07	1.41036e+07	1.53266e+07	1.66276e+07
22071	2.31676e+08	2.82712e+08	2.25766e+08	1.90662e+08	1.65858e+08	2.10846e+08	3.45442e+08	4.53846e+08	4.71649e+08
22075	1.76833e+06	5.81365e+06	6.38182e+06	6.87143e+06	1.03631e+06	1.00001e+06	3.77021e+06	3.91231e+06	2.66687e+06
22087	3.95528e+06	1.35699e+07	1.7199e+07	2.26526e+07	3.20434e+07	3.37724e+07	4.37096e+07	4.82269e+07	4.84609e+07
22089	5.14278e+06	2.38186e+07	1.27062e+07	6.90665e+06	5.59675e+06	5.52866e+06	1.16746e+07	2.11641e+07	1.75683e+07
22093	0	0	0	0	0	0	0	0	0
22095	0	0	0	0	0	0	0	0	0
22099	341.462	2930.52	16244.3	44164.3	61820.7	65685.7	68216.1	70314.1	71944.4
22101	5.27489e+06	3.77823e+07	6.09164e+07	4.48757e+07	4.84263e+07	4.45103e+07	5.54631e+07	6.66363e+07	8.03617e+07
22103	3.02219e+06	256632	256632	220519	220519	547482	547482	620695	620695
22105	0	0	0	0	0	0	0	0	0
22109	3.27275e+06	3.81499e+07	1.96351e+06	1.52585e+06	1.28672e+06	1.27673e+06	3.26437e+06	3.29389e+06	3.62454e+06
22113	326044	2.19396e+06	1.23135e+06	1.05101e+06	721667	754387	910171	989097	1.01295e+06
23005	2.80166e+06	6.03268e+06	1.22693e+07	1.23843e+07	2.02725e+07	3.17713e+07	3.20317e+07	4.07511e+07	4.99122e+07
23009	262266	520089	1.04446e+06	1.94313e+06	2.51366e+06	3.11726e+06	3.8459e+06	3.54622e+06	3.7642e+06
23011	12488.3	26266.2	52750.2	97865.5	174292	271629	375943	476157	566646
23013	84375	160102	298338	513140	861358	1.30932e+06	1.79732e+06	2.28929e+06	2.75819e+06
23015	145060	287329	566480	1.03368e+06	1.7995e+06	2.78034e+06	3.79878e+06	4.77702e+06	5.69109e+06
23019	433708	895649	1.8664e+06	3.82982e+06	7.29751e+06	2.71206e+06	3.29845e+06	2.97862e+06	2.99036e+06
23023	881345	1.81877e+06	3.89414e+06	5.33571e+06	6.53779e+06	8.71535e+06	7.35909e+06	8.45917e+06	6.87747e+06
23027	77632.1	162432	332612	627625	1.16216e+06	373906	481351	544728	644306
23029	145692	279296	533860	1.00087e+06	1.7473e+06	1.87825e+06	2.60609e+06	3.33846e+06	3.59204e+06
23031	2.93517e+06	6.57188e+06	6.46559e+06	1.21094e+07	1.30058e+07	1.53586e+07	2.0285e+07	2.56848e+07	3.1068e+07
24003	4.71546e+06	1.16579e+07	6.56558e+06	1.19525e+07	6.9353e+06	6.53002e+06	7.65146e+06	6.84114e+06	6.11289e+06
24005	279326	1.04499e+06	3.45453e+06	9.08973e+06	7.88361e+06	1.02468e+06	878838	556888	887202
24009	168464	877226	1.97262e+06	5.65342e+06	971236	550542	397156	381866	816366
24011	117952	533867	2.30876e+06	2.61562e+06	3.78367e+06	3.94102e+06	2.09965e+06	2.12993e+06	2.06853e+06
24015	79371.6	274552	946997	1.50928e+06	685804	258444	211552	224118	343315
24017	22411.5	81006.8	275675	758061	1.35964e+06	2.11933e+06	2.45459e+06	2.44764e+06	1.99653e+06
24019	680433	3.35142e+06	1.38535e+07	2.46135e+07	2.75423e+07	3.05045e+07	2.86065e+07	2.95723e+07	3.09397e+07
24025	629706	2.35616e+06	432405	947138	574748	136782	257603	242350	242406
24029	104888	378521	1.22741e+06	2.53022e+06	2.92992e+06	3.88537e+06	4.11531e+06	4.19825e+06	4.32689e+06
24033	18684.7	95062.3	409683	1.19686e+06	430515	137576	96348.3	76479.7	166117
24035	237810	913991	2.09937e+06	3.39173e+06	1.96385e+06	1.61677e+06	1.66903e+06	1.6665e+06	1.825e+06
24037	342033	1.7465e+06	1.71245e+06	2.49448e+06	3.04536e+06	2.39318e+06	2.6371e+06	2.64003e+06	2.68346e+06
24039	551507	1.92917e+06	6.46937e+06	1.8094e+07	3.44001e+07	4.69012e+07	6.38351e+07	7.1519e+07	8.23227e+07
24041	681363	3.19639e+06	5.39716e+06	5.77526e+06	6.68045e+06	8.17723e+06	8.73871e+06	9.05741e+06	9.33327e+06
24045	639282	3.47989e+06	7.69505e+06	7.26146e+06	7.63359e+06	8.64691e+06	9.56031e+06	1.0134e+07	1.0744e+07
24047	6.81224e+06	1.96151e+07	5.09803e+07	6.33558e+07	7.51667e+07	1.12401e+08	9.16753e+07	1.19657e+08	8.0911e+07
24510	6.07779e+06	1.04368e+07	2.65491e+06	1.79791e+06	1.1903e+06	4.1682e+06	8.58943e+06	6.77138e+06	4.74568e+06
25001	3.11466e+06	1.38892e+07	4.95591e+07	7.15196e+07	8.93849e+07	1.28221e+08	1.68095e+08	2.10138e+08	2.23368e+08
25005	3.74796e+06	1.84142e+07	5.19538e+07	6.23756e+07	3.04532e+07	4.20697e+07	3.94467e+07	4.3817e+07	4.79164e+07
25007	107710	566646	2.06655e+06	6.44197e+06	3.05335e+06	5.10665e+06	3.22276e+06	3.26793e+06	3.51509e+06
25009	2.49554e+07	4.1423e+07	8.17358e+07	1.19278e+08	9.24816e+07	1.27319e+08	1.5197e+08	1.92216e+08	2.3805e+08
25017	9.12324e+07	1.77251e+08	3.25579e+08	3.85825e+08	3.48318e+08	3.38295e+08	3.79449e+08	4.84619e+08	5.7201e+08
25019	39868.9	184544	658324	1.83909e+06	3.62566e+06	5.57989e+06	7.88095e+06	9.71492e+06	1.01651e+07
25021	1.75371e+07	3.19628e+07	5.92426e+07	9.6565e+07	8.77858e+07	9.75463e+07	1.1538e+08	1.3934e+08	1.73609e+08
25023	8.30606e+06	1.9537e+07	4.16865e+07	6.33981e+07	6.88302e+07	1.03461e+08	1.27478e+08	1.25129e+08	1.59107e+08
25025	1.25823e+08	2.17256e+08	3.56854e+08	3.6402e+08	3.36765e+08	3.19463e+08	3.80228e+08	4.88784e+08	6.07936e+08
28045	1.56943e+06	4.04416e+06	1.27231e+06	1.00656e+06	458700	517321	619616	3.23963e+06	3.2299e+06
28047	8.18002e+06	9.96898e+06	1.65171e+07	9.54355e+06	1.50622e+07	4.24666e+06	6.66184e+06	5.59803e+06	9.50589e+06
28059	1.17989e+06	4.96411e+06	3.47177e+06	1.80491e+06	1.46908e+06	811243	1.29752e+06	1.3647e+06	3.86568e+06
33015	2.07072e+06	4.47983e+06	8.21225e+06	1.65964e+07	2.10122e+07	2.53902e+07	3.5869e+07	4.61638e+07	5.67385e+07
33017	19163.5	40680.5	86431.3	183242	348561	596888	885454	1.15745e+06	1.39989e+06
34001	8.7596e+06	2.07191e+07	1.45848e+07	1.19685e+07	1.85248e+07	2.83325e+07	2.37572e+07	3.21478e+07	3.43414e+07
34003	2.3185e+07	3.5242e+07	1.83325e+07	1.14778e+07	1.56978e+07	2.05213e+07	2.9415e+07	3.48637e+07	4.34689e+07
34005	1.48228e+07	4.02915e+07	4.4092e+07	1.866e+07	1.35125e+07	1.60154e+07	2.18115e+07	4.12618e+07	2.72351e+07
34007	1.49292e+07	2.66022e+07	6.62445e+07	3.34168e+07	4.79705e+07	6.92514e+07	9.92869e+07	1.07379e+08	1.00492e+08
34009	8.21178e+06	2.92678e+07	2.30221e+07	1.84096e+07	1.46516e+07	1.77156e+07	2.5083e+07	3.62165e+07	4.96706e+07
34011	465716	1.59035e+06	1.18459e+06	535824	786601	597331	975169	555077	549450
34013	3.76668e+06	8.66584e+06	1.12882e+06	2.11474e+06	2.99752e+06	3.95481e+06	4.30926e+06	3.39492e+06	5.8913e+06
34015	1.00179e+06	2.48752e+06	7.14282e+06	459002	459002	307343	307343	826569	826569
34017	3.28502e+07	5.1738e+07	1.06685e+07	1.15546e+07	1.53488e+07	1.09979e+07	2.27664e+07	2.89454e+07	2.335e+07
34021	1.07995e+07	2.19228e+06	2.19228e+06	822106	822106	822106	9.2626e+06	9.2626e+06	3.98729e+06
34023	1.66219e+06	5.08539e+06	910004	2.89512e+06	2.45281e+06	1.21211e+06	1.3916e+06	3.40533e+06	8.5446e+06
34025	1.16117e+07	2.38151e+07	1.17103e+07	4.08223e+06	3.78853e+06	4.41044e+06	8.10033e+06	7.23495e+06	1.09389e+07
34029	4.64362e+06	1.34859e+07	5.26704e+06	2.60689e+06	2.31068e+06	2.86669e+06	2.9742e+06	3.22013e+06	3.23025e+06
34033	1.36167e+06	5.36226e+06	1.85907e+07	1.33616e+07	3.89761e+06	3.61067e+06	1.8806e+06	3.04948e+06	3.5818e+06
34035	0	0	0	0	0	0	0	0	0
34039	164767	164767	164767	3.14244e+06	3.14244e+06	1.28139e+06	1.28139e+06	1.28139e+06	8.99998e+06
36001	0	0	0	0	0	0	0	0	0
36005	4.39806e+06	2.79002e+06	871202	3.96107e+06	5.23743e+06	5.23181e+06	4.59113e+06	3.87287e+06	1.17147e+07
36021	0	0	0	0	0	0	0	0	0
36027	0	0	0	0	0	0	0	0	0
36039	0	0	0	0	0	0	0	0	0
36047	168275	63103.1	63103.1	63103.1	1.14844e+06	1.14844e+06	470106	470106	470106
36059	1.61963e+07	2.32518e+07	2.59458e+07	2.42428e+07	3.3129e+07	4.61829e+07	4.81089e+07	3.69991e+07	4.19966e+07
36061	1.17766e+07	1.92448e+07	5.09291e+06	8.61452e+06	7.37636e+06	1.08659e+07	1.0758e+07	9.0334e+06	8.03041e+06
36071	0	0	0	0	0	0	0	0	0
36079	0	0	0	0	0	0	0	0	0
36081	7.73893e+06	5.06619e+06	3.49236e+06	2.37613e+06	4.96959e+06	5.45875e+06	4.07575e+06	4.38668e+06	7.01221e+06
36083	104499	269570	671946	65844.6	65844.6	39674.4	39674.4	115442	115442
36085	646648	2.03533e+06	5.5261e+06	637402	973671	359339	397048	808180	860682
36087	39498.8	106503	256348	525256	35998.3	35998.3	22034.6	22034.6	58011.9
36103	759998	3.2982e+06	3.58344e+06	869186	430629	377512	377512	2.66073e+06	2.66073e+06
36111	97154.9	281967	16283.3	16283.3	12457.5	12457.5	32420.3	32420.3	31863.3
36119	0	0	0	0	0	0	0	0	0
37013	2.38296e+06	8.07883e+06	1.74575e+07	2.04278e+07	3.62273e+07	5.44538e+07	6.60865e+07	7.30987e+07	5.75197e+07
37015	854905	2.66036e+06	6.48663e+06	4.09162e+06	7.36629e+06	1.11198e+07	1.48551e+07	1.98457e+07	2.1685e+07
37019	349332	1.43173e+06	5.83609e+06	1.48234e+07	3.309e+07	5.03316e+07	6.67552e+07	8.55089e+07	8.85147e+07
37029	1.73234e+06	5.66164e+06	1.32322e+07	6.72104e+06	1.18796e+07	1.36789e+07	1.44679e+07	1.84325e+07	1.90296e+07
37031	1.76188e+06	7.83692e+06	1.90022e+07	3.90144e+07	6.73741e+07	1.0399e+08	1.39164e+08	1.12891e+08	6.73541e+07
37041	807060	2.4587e+06	1.76563e+06	4.30584e+06	8.01062e+06	1.26541e+07	1.76861e+07	1.83864e+07	1.73297e+07
37049	226415	1.04561e+06	4.22604e+06	1.46541e+06	2.9024e+06	3.74509e+06	3.63408e+06	3.02862e+06	2.599e+06
37053	1.9514e+06	6.45221e+06	1.01828e+07	1.1977e+07	2.15638e+07	2.63601e+07	3.19869e+07	3.09837e+07	2.91794e+07
37055	3.35324e+06	2.00048e+07	5.70534e+07	9.47891e+07	4.89055e+07	2.93549e+07	2.90517e+07	2.96778e+07	3.50911e+07
37073	1.5544e+06	707187	1.03978e+06	656204	1.03416e+06	1.47454e+06	2.73002e+06	2.89427e+06	1.65284e+06
37091	0	0	0	0	0	0	0	0	0
37095	8.20211e+06	2.88731e+07	8.75266e+07	4.50072e+07	6.50845e+07	5.29855e+07	5.55353e+07	6.25621e+07	6.45048e+07
37103	0	0	0	0	0	0	0	0	0
37129	2.08257e+06	1.01172e+07	3.15568e+07	1.86234e+07	3.29811e+07	4.63849e+07	4.63593e+07	5.42992e+07	5.62132e+07
37133	919749	4.96994e+06	1.86131e+07	1.89287e+07	2.60189e+07	3.47655e+07	4.8633e+07	6.28719e+07	6.14153e+07
37137	121923	600205	2.23507e+06	2.39036e+06	4.83626e+06	6.72102e+06	9.63271e+06	1.24214e+07	1.32675e+07
37139	6.13397e+06	1.58477e+07	2.5081e+07	4.03894e+07	7.08921e+07	1.05363e+08	1.49884e+08	5.35795e+07	5.03454e+07
37141	574271	2.64274e+06	1.06391e+07	1.62213e+07	2.28781e+07	3.50588e+07	2.89967e+07	3.65741e+07	4.09406e+07
37143	860464	2.72095e+06	1.67779e+06	4.06169e+06	7.5005e+06	3.53287e+06	3.82535e+06	3.76211e+06	3.94433e+06
37147	6530	32178.7	142747	424397	939295	965058	123544	105031	59763.3
37177	7.14611e+06	1.80735e+07	2.77579e+07	3.73127e+07	5.94997e+07	5.28906e+07	5.24779e+07	6.12406e+07	6.47624e+07
37187	363255	1.19059e+06	2.2771e+06	2.59902e+06	2.71256e+06	4.07046e+06	5.17986e+06	6.7396e+06	6.20773e+06
41007	1.07244e+06	1.72644e+06	2.98597e+06	5.91303e+06	1.16935e+07	8.94282e+06	9.73743e+06	1.49019e+07	6.31983e+06
41009	62639.9	101342	144123	283240	555352	1.05958e+06	998011	582597	806818
41011	729364	1.33546e+06	2.94593e+06	6.99975e+06	1.03994e+07	1.47237e+07	1.12284e+07	1.1385e+07	1.49267e+07
41015	4521.54	7645.73	16064.9	36082.6	77912.4	157019	286769	454433	664058
41019	41990.2	80648.8	185683	436010	1.02115e+06	767862	1.36831e+06	2.1069e+06	1.96151e+06
41039	29785.5	53519.4	116450	257033	559792	1.17789e+06	809592	1.2527e+06	1.15408e+06
41041	48391.2	85765.1	179642	388249	855270	1.73496e+06	2.21003e+06	2.88363e+06	1.87091e+06
41051	102106	154697	277730	532569	71892.6	71892.6	44413.8	44413.8	120909
41057	87533.5	156567	320721	708612	1.54465e+06	2.77919e+06	4.85202e+06	5.59315e+06	5.59152e+06
42017	2.5881e+06	9.09918e+06	1.08519e+07	2.4943e+07	3.13358e+07	3.49813e+07	2.94045e+07	1.74433e+07	1.85047e+07
42029	0	0	0	0	0	0	0	0	0
42045	7.67008e+06	1.89695e+07	2.69005e+07	5.0494e+07	4.84763e+07	3.75043e+07	5.20545e+07	5.06425e+07	6.3235e+07
42091	0	0	0	0	0	0	0	0	0
42101	1.88256e+07	5.4285e+07	6.37972e+07	7.48057e+07	1.00099e+08	8.6757e+07	7.57459e+07	9.30087e+07	1.13867e+08
44001	1.36663e+06	5.19745e+06	1.52283e+07	1.1754e+07	2.0928e+07	2.94937e+07	4.21111e+07	4.03131e+07	5.00494e+07
44003	772206	2.4891e+06	6.57624e+06	1.37974e+07	2.51687e+06	2.49453e+06	953385	1.00569e+06	1.00569e+06
44005	74040.2	278564	805718	685410	118626	100177	63724.5	106970	178121
44007	1.08998e+06	3.5231e+06	9.43e+06	1.79325e+06	1.79325e+06	672467	672467	672467	5.03278e+06
44009	492780	1.85498e+06	5.36885e+06	1.31697e+07	5.42507e+06	6.8746e+06	6.58419e+06	9.01787e+06	1.04402e+07
45013	4.408e+06	9.17295e+06	2.24929e+07	3.28643e+07	1.82401e+07	2.4869e+07	3.32886e+07	4.09655e+07	5.09478e+07
45015	1.30742e+06	4.25128e+06	1.16449e+07	4.03311e+06	7.21676e+06	7.61588e+06	1.03623e+07	1.2758e+07	1.81509e+07
45019	1.68275e+07	5.16545e+07	1.17967e+08	1.4172e+08	9.02904e+07	9.50636e+07	9.80311e+07	1.26137e+08	1.40934e+08
45029	220593	755096	2.18436e+06	5.86757e+06	2.08003e+06	3.31808e+06	4.421e+06	5.64733e+06	6.37253e+06
45043	304106	913956	2.20743e+06	5.62464e+06	7.10136e+06	4.6071e+06	5.20757e+06	6.57575e+06	8.69988e+06
45051	1.03134e+06	3.19461e+06	8.26149e+06	2.03845e+07	1.6489e+07	2.46007e+07	3.41304e+07	4.54101e+07	6.00363e+07
45053	136765	378112	948750	1.32586e+06	2.64092e+06	4.50752e+06	6.55793e+06	7.90967e+06	8.55096e+06
48007	5.34192e+06	3.23062e+07	1.49058e+07	6.92105e+06	3.62979e+06	3.11685e+06	6.23381e+06	7.01834e+06	8.47367e+06
48039	7.9538e+07	3.94503e+08	3.94676e+08	1.70576e+08	1.9065e+08	1.99567e+08	2.4182e+08	2.92225e+08	3.72293e+08
48057	3.35457e+06	2.56848e+07	1.90197e+07	6.21404e+06	6.04329e+06	6.4795e+06	8.27714e+06	1.24368e+07	1.35417e+07
48061	7.02971e+06	2.72434e+07	2.15909e+07	1.89666e+07	1.13044e+07	1.2741e+07	2.03152e+07	2.65225e+07	2.96993e+07
48071	9.75902e+06	2.13191e+07	1.51214e+07	1.75448e+07	2.05812e+07	2.70998e+07	2.95898e+07	3.15593e+07	3.25112e+07
48167	4.49201e+07	1.9868e+08	1.29731e+08	7.28256e+07	3.83001e+07	4.08945e+07	6.29367e+07	7.91423e+07	8.69952e+07
48201	1.11062e+08	1.41413e+08	1.11478e+08	6.48096e+07	6.71152e+07	8.68875e+07	1.20001e+08	1.71246e+08	1.80398e+08
48239	4.79336e+06	2.33524e+07	2.82759e+06	2.82191e+06	1.85654e+06	2.20436e+06	3.62229e+06	3.8597e+06	4.44488e+06
48245	1.61415e+08	8.02844e+08	8.70894e+08	9.42267e+08	4.66344e+08	4.90741e+08	6.15616e+08	7.85026e+08	9.62664e+08
48261	0	0	0	0	0	0	0	0	0
48273	579688	3.09744e+06	1.36351e+06	2.32705e+06	529369	545209	957894	1.04138e+06	1.26609e+06
48321	8.99425e+06	1.69558e+07	2.98381e+07	2.62619e+07	3.19066e+07	3.79139e+07	4.80715e+07	5.69499e+07	5.93757e+07
48355	1.57432e+06	9.5371e+06	1.29926e+07	1.03155e+07	2.31457e+06	2.2374e+06	2.69163e+06	5.38296e+06	5.93709e+06
48361	8.1221e+06	2.23297e+07	2.96215e+07	2.0652e+07	5.67254e+06	5.87014e+06	1.45387e+07	1.59936e+07	1.43167e+07
48391	1.29587e+06	8.11978e+06	2.92146e+06	949024	637310	597092	1.25044e+06	1.41172e+06	1.68778e+06
48409	2.59667e+06	1.5687e+07	1.04689e+07	5.42349e+06	6.14315e+06	6.19274e+06	7.58556e+06	1.06736e+07	1.12467e+07
48469	1.88134e+06	1.37483e+07	7.43562e+06	1.93362e+06	1.5874e+06	1.58636e+06	2.13474e+06	4.79382e+06	4.95642e+06
48489	291130	1.80027e+06	1.26913e+06	602332	192488	172260	307507	385897	522449
51001	1.43735e+07	4.874e+07	1.11181e+08	5.13832e+07	4.67785e+07	4.10773e+07	3.74831e+07	5.99394e+07	7.32225e+07
51013	0	0	0	0	0	0	0	0	0
51033	0	0	0	0	0	0	0	0	0
51036	189730	539885	501481	650717	99546.5	95149.3	121232	135593	184409
51041	367829	314187	227631	134299	159582	1.52967e+06	1.5348e+06	698481	726817
51057	3.09086e+06	6.46355e+06	5.8103e+06	5.42978e+06	2.29066e+06	1.44007e+06	3.91712e+06	4.1348e+06	3.35959e+06
51059	470961	1.65059e+06	1.73458e+06	702460	1.11576e+06	1.29655e+06	812831	1.00361e+06	986085
51073	1.39437e+07	2.86397e+07	2.56334e+07	2.67961e+07	2.23929e+07	2.67563e+07	3.60207e+07	3.87192e+07	3.84393e+07
51087	17069	47109.2	140758	16604.4	18615.3	15804.8	18351.6	33467.3	33716.3
51093	3.55638e+06	5.04648e+06	4.19671e+06	4.72319e+06	5.40722e+06	8.52015e+06	1.23921e+07	1.44562e+07	1.3672e+07
51095	892077	1.38188e+06	1.39508e+06	1.56422e+06	1.24709e+06	1.03226e+06	1.11486e+06	1.16201e+06	1.25616e+06
51097	196538	833451	1.45953e+06	952305	652416	299555	344490	386603	423313
51099	336466	1.12528e+06	1.47974e+06	3.93551e+06	6.62177e+06	1.01513e+07	1.47231e+07	1.83068e+07	1.9861e+07
51101	2.10499e+06	5.16595e+06	3.66481e+06	2.48486e+06	2.90841e+06	2.11139e+06	1.86324e+06	1.96347e+06	2.09749e+06
51103	1.27134e+06	3.86904e+06	1.99582e+06	1.20114e+06	1.06441e+06	1.15807e+06	1.55705e+06	1.69008e+06	1.83895e+06
51115	1.88976e+07	2.77124e+07	2.15015e+07	1.47386e+07	9.79291e+06	1.10909e+07	2.48898e+07	2.36524e+07	1.75738e+07
51119	131479	453171	470701	737953	558335	232677	243663	242814	273842
51127	27719.9	107493	16178.1	22554.6	26192.5	30210.2	43421.7	43629.8	41340.9
51131	431040	1.61858e+06	5.93582e+06	1.13837e+07	4.18027e+06	3.60272e+06	1.42609e+06	1.32751e+06	1.49472e+06
51133	3.13838e+06	1.19477e+07	2.81862e+06	2.80814e+06	1.96971e+06	1.88266e+06	3.58937e+06	3.69652e+06	4.38039e+06
51149	212191	639730	718089	1.79857e+06	460234	151164	161268	158781	253947
51153	0	0	0	0	0	0	0	0	0
51159	1.67188e+06	6.38792e+06	1.83717e+06	2.1108e+06	1.31824e+06	1.0896e+06	2.04263e+06	2.0865e+06	2.58322e+06
51179	246.099	843.364	2806.83	7991.08	14394.9	22677.1	33367.6	41263.8	43636.4
51181	898468	2.06066e+06	5.55894e+06	1.79281e+06	1.3916e+06	693411	767499	802895	3.31977e+06
51193	501577	1.85562e+06	1.81185e+06	920721	1.23759e+06	1.01332e+06	992741	1.08534e+06	1.14699e+06
51199	3.05823e+06	2.12026e+06	5.54143e+06	1.15486e+07	7.51715e+06	1.18042e+07	1.77882e+07	2.08912e+07	2.217e+07
51510	1.53191e+06	5.41368e+06	936012	991354	603696	692109	1.14148e+06	3.31469e+06	3.36323e+06
51550	4.96456e+06	5.05368e+06	6.60983e+06	1.35392e+07	1.11378e+07	1.6639e+07	2.31281e+07	2.78435e+07	2.91779e+07
51650	1.1511e+06	1.97599e+06	2.39186e+06	2.4292e+06	2.25003e+06	1.11467e+06	1.20755e+06	1.35303e+06	4.4336e+06
51670	0	0	0	0	0	0	0	0	0
51700	1.49212e+06	2.43221e+06	697066	513029	641975	515203	807566	842821	845825
51710	2.10189e+07	4.04308e+07	3.68535e+07	5.42857e+07	1.60798e+07	1.40399e+07	1.12356e+07	2.31737e+07	3.19472e+07
51735	339117	967818	1.77186e+06	1.10344e+06	619036	585346	810819	1.04157e+06	1.19011e+06
51740	831159	2.70302e+06	1.21339e+06	1.36732e+06	398463	418783	695275	753629	965801
51760	1.67107e+06	721026	586420	268106	1.37517e+06	1.37517e+06	2.57528e+06	2.57528e+06	1.39736e+06
51800	1.01035e+06	2.28581e+06	4.24174e+06	2.94973e+06	1.70075e+06	1.16872e+06	1.15291e+06	1.43252e+06	1.58002e+06
51810	1.95186e+06	5.93862e+06	1.44214e+06	1.67061e+06	875859	614000	795985	2.97236e+06	3.03584e+06
51830	0	0	0	0	0	0	0	0	0
53009	9583.12	14747.7	30153.8	69619.6	156965	345252	696461	1.0705e+06	1.44856e+06
53011	19688.9	29830	53301.3	102262	204408	378753	700624	1.14824e+06	1.73944e+06
53015	7.14513e+06	1.1908e+07	2.26915e+07	4.74372e+07	9.03714e+07	1.33086e+08	2.4189e+08	3.91991e+08	4.69199e+08
53027	3.92873e+06	5.71618e+06	9.97287e+06	1.89418e+07	3.57208e+07	5.9817e+07	9.57126e+07	1.50976e+08	2.21826e+08
53029	132157	235375	536043	1.32728e+06	3.30207e+06	5.9069e+06	1.08158e+07	1.70478e+07	2.37011e+07
53031	33794.7	51474.4	105669	255188	633803	1.47501e+06	2.94623e+06	4.50639e+06	4.47035e+06
53033	452216	832894	2.22885e+06	6.24833e+06	1.63519e+07	1.52994e+07	2.13995e+07	3.4151e+07	2.14343e+07
53035	77153.3	131725	295817	759815	1.80122e+06	4.16396e+06	4.75914e+06	4.40288e+06	4.73774e+06
53045	24253.5	41133.1	97964.9	264239	655458	1.46788e+06	1.49675e+06	2.41701e+06	3.00333e+06
53049	77626.5	113287	188803	348793	644042	1.21183e+06	2.33804e+06	3.93084e+06	5.29538e+06
53053	248150	476589	1.18166e+06	3.32219e+06	8.16149e+06	1.29741e+07	2.50728e+07	3.92289e+07	8.42199e+06
53055	5567.26	8829.34	17319.1	38641.5	90140	212308	437806	695121	366319
53057	1.38617e+06	2.8824e+06	7.39522e+06	1.99779e+07	2.77343e+07	5.63453e+07	8.78655e+07	1.10561e+08	1.23574e+08
53059	0	0	0	0	0	0	0	0	0
53061	679786	1.29592e+06	3.31435e+06	8.92068e+06	2.2853e+07	4.17891e+07	3.8714e+07	5.85941e+07	6.92045e+07
53067	33699.1	58826.3	135598	369366	881725	651802	1.2237e+06	1.87355e+06	2.00561e+06
53069	34899.9	51481.5	89316.2	173812	335626	658158	1.32215e+06	2.26193e+06	3.54759e+06
53073	76530.6	129694	277317	640161	1.51217e+06	3.51008e+06	2.98685e+06	5.01029e+06	5.96771e+06

## Sheet: high SLR - RAA
FIPS\year	2020	2030	2040	2050	2060	2070	2080	2090	2100
1003	1.23903e+06	6.21486e+06	2.95203e+07	1.06984e+08	1.96449e+08	2.23746e+08	2.39332e+08	2.56677e+08	2.7575e+08
1097	2.22467e+06	1.3881e+07	6.36653e+07	2.01613e+08	1.78884e+08	2.00124e+08	2.17847e+08	2.36891e+08	2.57121e+08
6001	4.77278e+06	2.13755e+07	1.15995e+08	4.99854e+08	1.37146e+09	2.95922e+09	4.91626e+09	7.01938e+09	8.96563e+09
6013	689345	2.84313e+06	2.10025e+07	1.11677e+08	3.21292e+08	6.53312e+08	1.04168e+09	1.44767e+09	1.65334e+09
6015	2056.85	5586.8	18116.5	61447.4	143609	277493	462770	637850	781094
6023	1.25039e+06	3.65594e+06	1.31194e+07	4.46175e+07	1.10343e+08	2.2428e+08	3.93864e+08	5.70191e+08	7.40801e+08
6037	1.42447e+07	5.03004e+07	2.00064e+08	6.65948e+08	1.73629e+09	3.75195e+09	6.79139e+09	9.35638e+09	1.12942e+10
6041	6.14019e+06	2.38752e+07	1.0562e+08	4.33656e+08	1.14726e+09	2.48404e+09	4.15229e+09	5.50527e+09	6.62641e+09
6045	7975.58	26238	98445.4	368467	938338	1.93539e+06	3.25792e+06	4.35655e+06	5.28398e+06
6053	167815	747501	3.7934e+06	1.46077e+07	3.85491e+07	8.40714e+07	1.37782e+08	1.77599e+08	2.07754e+08
6055	3537.15	20231.4	131535	685276	2.02623e+06	4.44189e+06	7.26002e+06	9.67669e+06	1.16192e+07
6059	2.29066e+07	7.56151e+07	2.96731e+08	9.97108e+08	2.53024e+09	5.36547e+09	9.50909e+09	1.27238e+10	1.50254e+10
6067	0	0	0	0	0	0	0	0	0
6073	7.40355e+06	2.22322e+07	7.7955e+07	2.36076e+08	5.77676e+08	1.21861e+09	2.11922e+09	2.87606e+09	3.44435e+09
6075	221355	1.10312e+06	5.69325e+06	2.60287e+07	7.39177e+07	1.59632e+08	2.75187e+08	4.01725e+08	5.28357e+08
6077	0	0	0	0	0	0	0	0	0
6079	57844.3	243422	1.10623e+06	4.2319e+06	1.0967e+07	2.46176e+07	4.06312e+07	5.21755e+07	6.01771e+07
6081	1.13304e+07	5.47447e+07	2.74212e+08	1.21765e+09	3.35491e+09	7.02946e+09	1.17471e+10	1.65805e+10	2.10476e+10
6083	292487	961838	2.58945e+06	8.20938e+06	1.93535e+07	4.0003e+07	6.65592e+07	8.65485e+07	9.89946e+07
6085	3.22233e+06	1.48818e+07	8.73819e+07	3.86511e+08	1.08996e+09	2.43192e+09	4.11945e+09	5.97719e+09	7.71527e+09
6087	68713.2	330370	1.58613e+06	6.28212e+06	1.64128e+07	3.62181e+07	5.95306e+07	7.60932e+07	8.76216e+07
6095	1.48377e+06	5.76169e+06	4.22938e+07	2.26405e+08	6.4348e+08	1.28814e+09	2.01399e+09	2.77524e+09	3.14622e+09
6097	936180	3.52916e+06	1.56311e+07	6.24345e+07	1.62954e+08	3.49853e+08	5.82248e+08	7.74822e+08	9.43609e+08
6111	407178	1.33195e+06	4.90087e+06	1.56761e+07	3.74389e+07	7.87697e+07	1.35624e+08	1.81297e+08	2.13924e+08
6113	0	0	0	0	0	0	0	0	0
9001	6.40713e+06	2.36875e+07	6.28522e+07	1.41355e+08	2.49239e+08	3.49297e+08	4.58322e+08	6.11043e+08	8.0087e+08
9003	0	0	0	0	0	0	0	0	0
9007	65473	288170	1.37055e+06	3.4516e+06	5.84465e+06	7.49667e+06	7.77721e+06	7.83206e+06	7.94597e+06
9009	4.44632e+06	1.36804e+07	3.69192e+07	8.22741e+07	1.4038e+08	1.91039e+08	2.44418e+08	3.22176e+08	4.23542e+08
9011	413043	1.78096e+06	8.06735e+06	1.96016e+07	3.32272e+07	4.2718e+07	4.48395e+07	4.5636e+07	4.65018e+07
10001	1.91291e+06	7.3172e+06	2.57129e+07	6.5222e+07	1.21792e+08	1.8174e+08	2.61606e+08	3.10178e+08	3.26913e+08
10003	3.79416e+06	1.83757e+07	7.24139e+07	1.71348e+08	2.9137e+08	4.12212e+08	5.58242e+08	7.85995e+08	8.8834e+08
10005	3.98237e+06	1.4266e+07	4.47169e+07	1.00031e+08	1.70739e+08	2.40073e+08	3.28942e+08	3.69524e+08	3.80254e+08
11001	1.22843e+06	6.00945e+06	2.23766e+07	5.11375e+07	8.66674e+07	1.28281e+08	1.45016e+08	1.50051e+08	1.53413e+08
12005	1.00335e+06	6.8119e+06	3.41956e+07	1.21076e+08	2.15623e+08	2.49349e+08	2.63621e+08	2.74888e+08	2.84528e+08
12009	1.33292e+06	5.70322e+06	1.89993e+07	5.46883e+07	1.18393e+08	1.91815e+08	2.82623e+08	3.217e+08	3.3134e+08
12011	9.12795e+06	8.82821e+07	4.67325e+08	1.85627e+09	4.07822e+09	6.28594e+09	6.89438e+09	7.32554e+09	7.65533e+09
12015	23110.2	194290	1.38783e+06	5.60069e+06	9.39747e+06	1.05128e+07	1.11883e+07	1.16386e+07	1.19365e+07
12017	267465	1.36472e+06	4.61114e+06	1.36095e+07	2.81515e+07	4.51311e+07	5.82915e+07	6.39924e+07	6.69559e+07
12019	199464	1.05109e+06	3.65685e+06	1.04502e+07	2.05212e+07	3.06097e+07	4.27125e+07	5.6506e+07	6.21516e+07
12021	434602	4.58222e+06	3.60595e+07	1.55854e+08	3.5355e+08	5.13336e+08	6.08368e+08	6.64325e+08	7.13545e+08
12027	0	0	0	0	0	0	0	0	0
12029	8549.67	42881.2	150063	465042	1.01408e+06	1.70421e+06	2.25958e+06	2.53474e+06	2.65373e+06
12031	3.72931e+06	1.39839e+07	4.03504e+07	1.09932e+08	2.18019e+08	3.33075e+08	4.53444e+08	6.03987e+08	7.90984e+08
12033	0	0	0	0	0	0	0	0	0
12035	71508.2	509899	2.13439e+06	6.86368e+06	1.47706e+07	2.34418e+07	3.44788e+07	4.63361e+07	5.11991e+07
12037	42356.6	213273	1.18965e+06	4.08517e+06	6.79787e+06	8.16768e+06	8.77012e+06	9.36302e+06	9.96919e+06
12045	68000.7	351930	1.81688e+06	6.30196e+06	1.08359e+07	1.31515e+07	1.41941e+07	1.5235e+07	1.63077e+07
12053	162724	1.45419e+06	8.72104e+06	3.59123e+07	8.90035e+07	1.31637e+08	1.52367e+08	1.61688e+08	1.70559e+08
12057	6.48695e+06	5.08345e+07	2.67712e+08	9.89597e+08	1.97414e+09	2.5865e+09	2.81307e+09	3.00308e+09	3.19929e+09
12061	0	0	0	0	0	0	0	0	0
12065	0	0	0	0	0	0	0	0	0
12069	0	0	0	0	0	0	0	0	0
12071	1.09258e+06	7.6347e+06	5.23732e+07	1.96127e+08	3.21465e+08	3.54668e+08	3.76175e+08	3.95789e+08	4.13983e+08
12075	0	0	0	0	0	0	0	0	0
12077	0	0	0	0	0	0	0	0	0
12081	186345	1.2944e+06	6.50706e+06	2.33631e+07	4.60901e+07	5.86953e+07	6.22529e+07	6.43569e+07	6.58967e+07
12083	0	0	0	0	0	0	0	0	0
12085	255050	2.96268e+06	1.46982e+07	5.5763e+07	1.19097e+08	1.84859e+08	2.05346e+08	2.2334e+08	2.40527e+08
12086	3.4093e+07	3.48507e+08	2.05797e+09	8.22044e+09	1.81667e+10	2.81677e+10	3.10903e+10	3.32992e+10	3.51251e+10
12087	2.42042e+06	2.17636e+07	1.18848e+08	4.66477e+08	1.00671e+09	1.50491e+09	1.63782e+09	1.74216e+09	1.83031e+09
12089	229696	1.262e+06	4.61132e+06	1.39603e+07	2.85231e+07	4.51004e+07	6.66919e+07	9.35493e+07	1.07883e+08
12091	1.16611e+06	5.39247e+06	2.9867e+07	1.22917e+08	2.57141e+08	3.16899e+08	3.40075e+08	3.59826e+08	3.78819e+08
12095	0	0	0	0	0	0	0	0	0
12099	1.99393e+06	1.89852e+07	9.59478e+07	3.77782e+08	8.22259e+08	1.25529e+09	1.36255e+09	1.42855e+09	1.46915e+09
12101	1.5104e+06	1.36354e+07	8.26446e+07	3.43836e+08	8.60911e+08	1.28611e+09	1.50365e+09	1.61163e+09	1.71669e+09
12103	1.66289e+06	1.36172e+07	8.12867e+07	3.33204e+08	8.43203e+08	1.22292e+09	1.39553e+09	1.47257e+09	1.54612e+09
12107	8026.2	43728	154427	446916	904103	1.37674e+06	1.96587e+06	2.6124e+06	2.88119e+06
12109	1.20489e+06	6.46469e+06	2.24965e+07	6.3947e+07	1.24209e+08	1.8408e+08	2.56517e+08	3.37014e+08	3.68371e+08
12111	45267	219180	695261	2.15445e+06	4.8292e+06	8.32974e+06	1.27317e+07	1.48636e+07	1.52955e+07
12113	0	0	0	0	0	0	0	0	0
12115	2.44199e+06	1.70753e+07	8.68568e+07	3.16109e+08	6.26744e+08	8.03984e+08	8.58449e+08	8.93997e+08	9.2282e+08
12123	8446.81	37342.6	134392	414185	909806	1.5206e+06	1.99332e+06	2.20419e+06	2.26511e+06
12127	2.77586e+06	1.19055e+07	4.05532e+07	1.23005e+08	2.77112e+08	4.63547e+08	7.07579e+08	8.25285e+08	8.6515e+08
12129	28583.9	108418	261322	977912	1.65804e+06	2.00119e+06	2.08173e+06	2.13784e+06	2.18488e+06
12131	306677	1.66259e+06	8.90332e+06	3.56678e+07	4.41309e+06	5.12143e+06	5.20307e+06	5.29757e+06	5.4352e+06
13029	25378.1	84731.6	233470	591609	1.14382e+06	1.71504e+06	2.30528e+06	2.97793e+06	3.86838e+06
13039	1.20513e+06	4.93129e+06	1.57217e+07	4.61416e+07	9.83533e+07	1.60615e+08	2.3448e+08	3.33122e+08	4.59988e+08
13051	1.19672e+07	4.27822e+07	1.27433e+08	3.46154e+08	6.36042e+08	1.02348e+09	1.47322e+09	2.04101e+09	2.84248e+09
13103	0	0	0	0	0	0	0	0	0
13127	874916	4.07479e+06	1.42901e+07	4.22926e+07	8.96758e+07	1.43774e+08	1.97363e+08	2.72667e+08	3.61318e+08
13179	1.74192e+06	7.54651e+06	2.46477e+07	6.93523e+07	1.47412e+08	2.40091e+08	3.42725e+08	4.65377e+08	6.34387e+08
13191	2.16006e+06	8.99424e+06	2.89858e+07	8.11081e+07	1.73866e+08	2.84705e+08	4.07962e+08	5.56399e+08	7.62346e+08
22005	292530	3.91159e+06	1.95725e+07	4.03121e+07	4.45084e+07	4.55058e+07	4.63774e+07	4.72669e+07	4.81845e+07
22007	481008	7.69843e+06	3.58176e+07	6.81185e+07	8.2976e+07	9.75143e+07	1.13473e+08	1.30724e+08	1.49144e+08
22019	5.50444e+06	4.44699e+07	2.04414e+08	5.46733e+08	7.69253e+08	8.78467e+08	9.55066e+08	1.02695e+09	1.097e+09
22023	43628.4	364977	1.43583e+06	2.8155e+06	3.46696e+06	3.71891e+06	3.89441e+06	4.0335e+06	4.1409e+06
22045	0	0	0	0	0	0	0	0	0
22047	0	0	0	0	0	0	0	0	0
22051	0	0	0	0	0	0	0	0	0
22053	0	0	0	0	0	0	0	0	0
22057	0	0	0	0	0	0	0	0	0
22063	0	0	0	0	0	0	0	0	0
22071	0	0	0	0	0	0	0	0	0
22075	0	0	0	0	0	0	0	0	0
22087	0	0	0	0	0	0	0	0	0
22089	0	0	0	0	0	0	0	0	0
22093	0	0	0	0	0	0	0	0	0
22095	0	0	0	0	0	0	0	0	0
22099	0	0	0	0	0	0	0	0	0
22101	0	0	0	0	0	0	0	0	0
22103	0	0	0	0	0	0	0	0	0
22105	0	0	0	0	0	0	0	0	0
22109	0	0	0	0	0	0	0	0	0
22113	0	0	0	0	0	0	0	0	0
23005	0	0	0	0	0	0	0	0	0
23009	0	0	0	0	0	0	0	0	0
23011	0	0	0	0	0	0	0	0	0
23013	0	0	0	0	0	0	0	0	0
23015	0	0	0	0	0	0	0	0	0
23019	0	0	0	0	0	0	0	0	0
23023	0	0	0	0	0	0	0	0	0
23027	0	0	0	0	0	0	0	0	0
23029	0	0	0	0	0	0	0	0	0
23031	0	0	0	0	0	0	0	0	0
24003	0	0	0	0	0	0	0	0	0
24005	0	0	0	0	0	0	0	0	0
24009	0	0	0	0	0	0	0	0	0
24011	0	0	0	0	0	0	0	0	0
24015	0	0	0	0	0	0	0	0	0
24017	0	0	0	0	0	0	0	0	0
24019	0	0	0	0	0	0	0	0	0
24025	0	0	0	0	0	0	0	0	0
24029	0	0	0	0	0	0	0	0	0
24033	0	0	0	0	0	0	0	0	0
24035	0	0	0	0	0	0	0	0	0
24037	0	0	0	0	0	0	0	0	0
24039	0	0	0	0	0	0	0	0	0
24041	0	0	0	0	0	0	0	0	0
24045	974760	7.87172e+06	3.72414e+07	8.87519e+07	1.42727e+08	1.6047e+08	1.70505e+08	1.78782e+08	1.86145e+08
24047	9.39495e+06	3.35724e+07	1.05895e+08	2.40269e+08	4.16458e+08	5.96082e+08	8.3372e+08	9.54088e+08	9.97015e+08
24510	1.90587e+07	1.08693e+08	4.34611e+08	1.12093e+09	1.62072e+09	1.85912e+09	2.04654e+09	2.24583e+09	2.46549e+09
25001	5.19844e+06	2.84148e+07	1.28143e+08	3.16907e+08	5.49773e+08	8.07322e+08	9.36554e+08	9.91777e+08	1.04751e+09
25005	7.13599e+06	3.82895e+07	1.84297e+08	5.21169e+08	9.13786e+08	9.99772e+08	1.0403e+09	1.08825e+09	1.14622e+09
25007	190240	1.17021e+06	5.68951e+06	1.60437e+07	2.61651e+07	2.86159e+07	3.02627e+07	3.20028e+07	3.41095e+07
25009	3.59922e+07	9.25807e+07	2.46558e+08	5.66292e+08	1.06099e+09	1.57074e+09	2.09805e+09	2.73184e+09	3.51131e+09
25017	1.24021e+08	3.08696e+08	8.2858e+08	1.89133e+09	3.52499e+09	5.28103e+09	7.0376e+09	9.08962e+09	1.16305e+10
25019	66659.1	374297	1.66425e+06	3.93365e+06	6.46979e+06	9.00512e+06	9.88558e+06	1.00052e+07	1.01686e+07
25021	3.38959e+07	8.46167e+07	2.26434e+08	5.16527e+08	9.63008e+08	1.43624e+09	1.91033e+09	2.46507e+09	3.14985e+09
25023	1.11216e+07	2.91465e+07	7.7017e+07	1.7166e+08	3.12406e+08	4.48189e+08	5.92416e+08	7.69073e+08	9.74998e+08
25025	2.347e+08	5.90283e+08	1.58245e+09	3.61621e+09	6.75574e+09	1.01009e+10	1.34745e+10	1.74494e+10	2.23655e+10
28045	1.84213e+06	8.82196e+06	1.15161e+07	2.61787e+07	2.76852e+07	3.01783e+07	3.17803e+07	3.30854e+07	3.4103e+07
28047	1.07604e+07	4.82101e+07	1.48215e+08	3.50898e+08	4.53279e+08	3.86803e+08	4.05989e+08	4.05687e+08	4.16179e+08
28059	1.67276e+06	1.10728e+07	4.77685e+07	1.33283e+08	1.14261e+08	1.08474e+08	1.04681e+08	9.8254e+07	1.0214e+08
33015	2.70498e+06	6.97154e+06	1.87963e+07	4.40959e+07	8.21714e+07	1.20358e+08	1.56888e+08	1.97905e+08	2.47717e+08
33017	25258.7	64290.4	168721	395095	727332	1.05217e+06	1.34816e+06	1.66587e+06	2.0263e+06
34001	1.2407e+07	4.58057e+07	1.48221e+08	3.55673e+08	6.39698e+08	9.49348e+08	1.31163e+09	1.48902e+09	1.56769e+09
34003	8.70208e+07	2.62964e+08	6.86275e+08	1.45299e+09	2.40503e+09	3.2206e+09	4.09649e+09	5.29035e+09	7.18749e+09
34005	2.19401e+07	8.93137e+07	2.9516e+08	6.9736e+08	1.25697e+09	1.8244e+09	2.45887e+09	3.2983e+09	3.98821e+09
34007	2.97639e+07	1.1912e+08	4.07533e+08	9.86122e+08	1.78289e+09	2.58962e+09	3.46905e+09	4.63796e+09	5.61077e+09
34009	1.13041e+07	4.87596e+07	1.73842e+08	4.4549e+08	8.37932e+08	1.28176e+09	1.80724e+09	2.06447e+09	2.16798e+09
34011	659704	2.63355e+06	9.18838e+06	2.35211e+07	4.45598e+07	6.57748e+07	9.32881e+07	1.27186e+08	1.36722e+08
34013	4.47868e+07	1.60448e+08	4.85783e+08	1.12549e+09	2.02976e+09	2.93658e+09	4.22246e+09	5.72302e+09	6.33503e+09
34015	1.42325e+06	5.3455e+06	1.81498e+07	4.45893e+07	8.13332e+07	1.17413e+08	1.55961e+08	2.06658e+08	2.50274e+08
34017	6.85362e+07	2.43583e+08	7.3184e+08	1.68298e+09	3.01181e+09	4.32402e+09	6.17306e+09	8.28887e+09	9.08679e+09
34021	1.81008e+07	6.68158e+07	2.00316e+08	4.60246e+08	8.51057e+08	1.23623e+09	1.68984e+09	2.28212e+09	2.81621e+09
34023	4.15974e+07	1.45054e+08	4.27675e+08	9.65213e+08	1.69314e+09	2.38161e+09	3.32455e+09	4.35615e+09	4.64594e+09
34025	2.17736e+07	7.19432e+07	2.06963e+08	4.68461e+08	8.43439e+08	1.22918e+09	1.76509e+09	2.24819e+09	2.39645e+09
34029	6.58223e+06	2.31563e+07	7.19226e+07	1.66991e+08	2.9572e+08	4.33246e+08	6.1721e+08	7.71635e+08	8.16011e+08
34033	2.1151e+06	1.02355e+07	4.02983e+07	9.52635e+07	1.61826e+08	2.28698e+08	3.09371e+08	4.35125e+08	4.91297e+08
34035	0	0	0	0	0	0	0	0	0
34039	7.3177e+07	2.54895e+08	7.50697e+08	1.69233e+09	2.96499e+09	4.16529e+09	5.80638e+09	7.59561e+09	8.08578e+09
36001	0	0	0	0	0	0	0	0	0
36005	5.79548e+07	1.96321e+08	5.3751e+08	1.1749e+09	1.94159e+09	2.63537e+09	3.43331e+09	4.57349e+09	6.42038e+09
36021	0	0	0	0	0	0	0	0	0
36027	0	0	0	0	0	0	0	0	0
36039	0	0	0	0	0	0	0	0	0
36047	1.3867e+07	5.6657e+07	1.76579e+08	4.16281e+08	7.28097e+08	1.07189e+09	1.56046e+09	1.93418e+09	2.09316e+09
36059	2.11541e+07	7.00615e+07	1.87658e+08	4.01466e+08	6.48696e+08	8.60823e+08	1.09539e+09	1.42094e+09	1.93812e+09
36061	5.35797e+07	2.16717e+08	6.66325e+08	1.55282e+09	2.70072e+09	3.95086e+09	5.70545e+09	7.01904e+09	7.52918e+09
36071	0	0	0	0	0	0	0	0	0
36079	0	0	0	0	0	0	0	0	0
36081	4.07941e+07	1.37581e+08	3.751e+08	8.16583e+08	1.34383e+09	1.81653e+09	2.35662e+09	3.11455e+09	4.35131e+09
36083	155798	458517	1.37114e+06	3.31947e+06	6.1097e+06	8.77395e+06	1.15921e+07	1.57794e+07	2.17774e+07
36085	1.03771e+06	3.61463e+06	1.06455e+07	2.39987e+07	4.20462e+07	5.90675e+07	8.23396e+07	1.07712e+08	1.14663e+08
36087	57592.1	179183	459368	978456	1.61643e+06	2.16402e+06	2.71747e+06	3.44872e+06	4.54118e+06
36103	1.1436e+06	7.13831e+06	3.28475e+07	8.81635e+07	1.54346e+08	1.81721e+08	1.97277e+08	2.10594e+08	2.22635e+08
36111	144994	484283	1.40226e+06	3.31602e+06	5.97875e+06	8.51725e+06	1.13269e+07	1.53774e+07	2.05634e+07
36119	0	0	0	0	0	0	0	0	0
37013	3.82338e+06	2.46925e+07	1.09446e+08	3.05674e+08	5.63203e+08	8.94626e+08	1.12892e+09	1.21677e+09	1.30113e+09
37015	1.19071e+06	4.68836e+06	1.64243e+07	4.33005e+07	7.81678e+07	1.24638e+08	1.62675e+08	1.79075e+08	1.94802e+08
37019	495040	3.05331e+06	1.41769e+07	3.98111e+07	6.85777e+07	9.82012e+07	1.38939e+08	1.72342e+08	1.82742e+08
37029	2.40989e+06	9.93041e+06	3.4492e+07	8.7054e+07	1.52316e+08	2.40401e+08	3.00928e+08	3.24685e+08	3.46772e+08
37031	2.8263e+06	1.62608e+07	6.65263e+07	1.76412e+08	3.34817e+08	5.17801e+08	6.45178e+08	6.83442e+08	7.22178e+08
37041	1.12291e+06	4.29094e+06	1.42296e+07	3.47114e+07	5.88517e+07	9.02823e+07	1.10115e+08	1.15854e+08	1.21127e+08
37049	364670	2.21401e+06	9.66624e+06	2.64218e+07	4.82564e+07	7.47666e+07	9.21876e+07	9.64072e+07	1.00527e+08
37053	2.71284e+06	1.15381e+07	3.91394e+07	9.43615e+07	1.6016e+08	2.43646e+08	2.92181e+08	3.0952e+08	3.27876e+08
37055	5.57092e+06	5.5126e+07	2.73687e+08	5.53159e+08	5.81011e+08	6.18051e+08	6.57248e+08	6.98668e+08	7.42053e+08
37073	2.16271e+06	8.91084e+06	3.14072e+07	8.10688e+07	1.4483e+08	2.33773e+08	3.0015e+08	3.31073e+08	3.61158e+08
37091	0	0	0	0	0	0	0	0	0
37095	1.31317e+07	8.8054e+07	3.83503e+08	1.07003e+09	1.99006e+09	3.16659e+09	4.00208e+09	4.33933e+09	4.65213e+09
37103	0	0	0	0	0	0	0	0	0
37129	3.2758e+06	2.02715e+07	9.68811e+07	2.67683e+08	4.59602e+08	6.67173e+08	9.63389e+08	1.19238e+09	1.28294e+09
37133	1.48452e+06	9.65444e+06	4.34696e+07	1.24175e+08	2.40753e+08	3.89005e+08	5.01947e+08	5.39573e+08	5.74592e+08
37137	195452	1.25137e+06	5.24803e+06	1.40165e+07	2.46649e+07	3.72541e+07	4.47809e+07	4.65089e+07	4.83166e+07
37139	8.53452e+06	3.46944e+07	1.20409e+08	3.05257e+08	5.34181e+08	8.43968e+08	1.05978e+09	1.14243e+09	1.21794e+09
37141	863511	5.43077e+06	2.66778e+07	7.44912e+07	1.29896e+08	1.90301e+08	2.75978e+08	3.45495e+08	3.74295e+08
37143	1.19721e+06	4.74862e+06	1.60338e+07	3.95215e+07	6.71999e+07	1.03156e+08	1.25762e+08	1.3172e+08	1.36595e+08
37147	10539.7	69287.9	326505	921094	1.6788e+06	2.6281e+06	3.24829e+06	3.36415e+06	3.43762e+06
37177	9.95596e+06	4.46355e+07	1.6962e+08	4.65601e+08	8.71882e+08	1.3978e+09	1.83629e+09	2.00224e+09	2.14343e+09
37187	506087	2.09491e+06	7.50616e+06	1.97966e+07	3.61952e+07	5.72357e+07	7.47021e+07	8.18603e+07	8.87229e+07
41007	1.1921e+06	2.335e+06	5.40374e+06	1.30899e+07	2.96511e+07	6.09423e+07	1.11824e+08	1.72331e+08	2.48821e+08
41009	69621.6	137064	246435	593531	1.31802e+06	2.62178e+06	4.6445e+06	6.92098e+06	9.65294e+06
41011	874040	1.94633e+06	5.52542e+06	1.6826e+07	4.31486e+07	8.72909e+07	1.54366e+08	2.35723e+08	3.23197e+08
41015	5492.98	11792.5	30635.3	85361.5	196603	362608	594333	834269	1.03645e+06
41019	52667.4	122468	351844	1.05358e+06	2.71059e+06	5.56143e+06	9.85461e+06	1.52449e+07	2.11316e+07
41039	36682.8	78837	210862	587348	1.41589e+06	2.82107e+06	4.97268e+06	7.72638e+06	1.10099e+07
41041	60006.6	126050	329048	891756	2.13011e+06	4.21737e+06	7.35726e+06	1.1229e+07	1.56458e+07
41051	113457	209227	476718	1.116e+06	2.47816e+06	4.75226e+06	8.12736e+06	1.1836e+07	1.61234e+07
41057	101108	230316	616414	1.44633e+06	3.42842e+06	7.05401e+06	1.25709e+07	1.9036e+07	2.67486e+07
42017	3.8695e+06	1.56487e+07	5.2782e+07	1.31386e+08	2.48203e+08	3.73604e+08	5.27349e+08	7.28207e+08	9.28522e+08
42029	0	0	0	0	0	0	0	0	0
42045	1.09008e+07	4.19183e+07	1.48508e+08	3.81097e+08	7.27195e+08	1.04072e+09	1.44564e+09	1.99498e+09	2.5191e+09
42091	0	0	0	0	0	0	0	0	0
42101	2.72178e+07	1.05813e+08	3.64346e+08	9.08613e+08	1.6929e+09	2.50719e+09	3.45289e+09	4.68788e+09	5.87395e+09
44001	2.50077e+06	9.44015e+06	3.4271e+07	7.63734e+07	1.30361e+08	2.00076e+08	2.58396e+08	2.71149e+08	2.80499e+08
44003	1.30949e+06	4.26639e+06	1.38495e+07	3.08169e+07	5.34591e+07	7.99828e+07	1.17447e+08	1.38931e+08	1.44812e+08
44005	135485	505956	1.81326e+06	3.98494e+06	6.69739e+06	1.01089e+07	1.28203e+07	1.32111e+07	1.34315e+07
44007	1.83311e+06	6.04345e+06	1.98853e+07	4.48717e+07	7.88371e+07	1.19733e+08	1.78298e+08	2.14107e+08	2.26062e+08
44009	901728	3.3692e+06	1.20825e+07	2.65719e+07	4.46942e+07	6.75191e+07	8.57106e+07	8.84084e+07	8.99691e+07
45013	5.59566e+06	1.91181e+07	6.01278e+07	1.51098e+08	3.04216e+08	4.69223e+08	6.46811e+08	8.72387e+08	1.17932e+09
45015	1.76288e+06	6.89719e+06	2.31167e+07	6.12797e+07	1.22022e+08	1.8413e+08	2.56365e+08	3.5651e+08	4.28349e+08
45019	2.3161e+07	8.95812e+07	3.07922e+08	8.11904e+08	1.59061e+09	2.37461e+09	3.2825e+09	4.57358e+09	5.43381e+09
45029	295157	1.19748e+06	4.28471e+06	1.16879e+07	2.39621e+07	3.68649e+07	5.23557e+07	7.45333e+07	8.98853e+07
45043	399907	1.39402e+06	4.30695e+06	1.15442e+07	2.41561e+07	3.88863e+07	5.58281e+07	7.74273e+07	8.95378e+07
45051	1.35623e+06	5.07562e+06	1.59919e+07	4.49828e+07	9.66988e+07	1.58568e+08	2.3508e+08	3.35435e+08	3.98034e+08
45053	177092	587440	1.68907e+06	4.29963e+06	8.38517e+06	1.2599e+07	1.69632e+07	2.20774e+07	2.88389e+07
48007	7.86353e+06	5.86436e+07	2.70613e+08	4.23958e+08	4.79434e+08	5.35429e+08	5.9505e+08	6.57139e+08	7.21668e+08
48039	1.10671e+08	8.05173e+08	2.73475e+09	5.06677e+09	6.33394e+09	7.05299e+09	7.71116e+09	8.34348e+09	8.96194e+09
48057	5.03978e+06	4.44267e+07	1.85889e+08	2.56254e+08	2.88527e+08	3.19845e+08	3.51659e+08	3.81505e+08	4.09271e+08
48061	1.09789e+07	8.50801e+07	4.3409e+08	1.17899e+09	1.69218e+09	1.9143e+09	2.10056e+09	2.28335e+09	2.4663e+09
48071	2.54716e+07	1.34253e+08	4.501e+08	8.95968e+08	1.18143e+09	1.35141e+09	1.50738e+09	1.66172e+09	1.81866e+09
48167	6.83225e+07	4.80861e+08	1.83519e+09	3.60332e+09	4.65273e+09	5.22674e+09	5.74762e+09	6.25413e+09	6.75637e+09
48201	2.94269e+08	1.5356e+09	4.74367e+09	9.04678e+09	1.15522e+10	1.29159e+10	1.41006e+10	1.52087e+10	1.62831e+10
48239	7.58936e+06	6.14092e+07	2.47839e+08	3.47732e+08	3.95061e+08	4.45425e+08	4.98902e+08	5.53676e+08	6.09763e+08
48245	2.35471e+08	1.81506e+09	8.47662e+09	1.94164e+10	2.63161e+10	2.99559e+10	3.30711e+10	3.61989e+10	3.93883e+10
48261	0	0	0	0	0	0	0	0	0
48273	838052	5.69702e+06	2.74554e+07	8.37891e+07	1.32707e+08	1.56364e+08	1.71943e+08	1.85739e+08	1.98122e+08
48321	1.26449e+07	8.6837e+07	3.22408e+08	5.82022e+08	7.27911e+08	8.28634e+08	9.27598e+08	1.02387e+09	1.11824e+09
48355	2.27481e+06	1.92226e+07	1.02988e+08	2.53659e+08	3.01287e+08	3.36656e+08	3.74324e+08	4.13573e+08	4.5438e+08
48361	1.13431e+07	8.86369e+07	4.20831e+08	1.15879e+09	1.68321e+09	1.98176e+09	2.22323e+09	2.4682e+09	2.72227e+09
48391	1.89085e+06	1.50173e+07	7.51698e+07	1.30386e+08	1.52174e+08	1.73775e+08	1.96976e+08	2.20763e+08	2.45038e+08
48409	3.77336e+06	3.03484e+07	1.56164e+08	3.22405e+08	3.71613e+08	4.12398e+08	4.5557e+08	5.00189e+08	5.46295e+08
48469	2.79385e+06	2.49245e+07	1.17461e+08	1.81414e+08	2.07072e+08	2.31685e+08	2.57149e+08	2.81916e+08	3.05875e+08
48489	454683	3.59419e+06	1.91588e+07	5.47328e+07	8.24546e+07	9.71157e+07	1.10788e+08	1.24871e+08	1.39322e+08
51001	2.10322e+07	9.17244e+07	3.30295e+08	8.90725e+08	1.64812e+09	2.56985e+09	3.54446e+09	3.99156e+09	4.34458e+09
51013	0	0	0	0	0	0	0	0	0
51033	0	0	0	0	0	0	0	0	0
51036	257541	981654	3.62953e+06	8.35981e+06	1.41789e+07	1.88828e+07	2.02149e+07	2.12686e+07	2.24917e+07
51041	5.27072e+06	2.05052e+07	7.88277e+07	1.85541e+08	3.23541e+08	4.46947e+08	4.91111e+08	5.26268e+08	5.65601e+08
51057	4.58843e+06	2.67393e+07	1.19483e+08	2.7724e+08	3.57152e+08	3.9855e+08	4.40534e+08	4.87078e+08	5.37932e+08
51059	671054	3.27726e+06	1.24141e+07	2.95687e+07	5.17258e+07	7.87836e+07	9.25283e+07	9.8886e+07	1.04494e+08
51073	2.88837e+07	1.64763e+08	7.22899e+08	1.62041e+09	2.01436e+09	2.19775e+09	2.38198e+09	2.59213e+09	2.82732e+09
51087	23136.6	85835.2	312611	695124	1.14168e+06	1.48325e+06	1.52918e+06	1.54184e+06	1.56588e+06
51093	1.04897e+07	4.34065e+07	1.57329e+08	3.59729e+08	6.082e+08	8.06324e+08	8.66561e+08	9.21446e+08	9.8538e+08
51095	1.32734e+06	7.50899e+06	3.26564e+07	7.25756e+07	8.94613e+07	9.6827e+07	1.04146e+08	1.12594e+08	1.22139e+08
51097	298362	1.81407e+06	7.88215e+06	1.83216e+07	2.43134e+07	2.7229e+07	3.00619e+07	3.31967e+07	3.66163e+07
51099	479417	2.23426e+06	7.98475e+06	1.79762e+07	3.00524e+07	4.40779e+07	5.02049e+07	5.30713e+07	5.63294e+07
51101	3.1096e+06	1.74552e+07	7.95292e+07	1.78216e+08	2.24581e+08	2.41219e+08	2.56687e+08	2.74532e+08	2.94655e+08
51103	1.89165e+06	1.03471e+07	4.50754e+07	1.02369e+08	1.30267e+08	1.45595e+08	1.61413e+08	1.78819e+08	1.97706e+08
51115	3.36658e+07	1.90835e+08	8.3174e+08	1.85234e+09	2.28814e+09	2.48133e+09	2.67412e+09	2.89569e+09	3.14557e+09
51119	195630	972531	3.81909e+06	7.87367e+06	9.16819e+06	9.47706e+06	9.79076e+06	1.01572e+07	1.05474e+07
51127	42112.4	235124	943771	1.99696e+06	2.42436e+06	2.46336e+06	2.46385e+06	2.48326e+06	2.52194e+06
51131	658057	3.35237e+06	1.31881e+07	3.22736e+07	5.7114e+07	8.01654e+07	8.80452e+07	9.45075e+07	1.01258e+08
51133	4.66742e+06	2.56404e+07	1.1095e+08	2.50509e+08	3.18027e+08	3.54259e+08	3.91459e+08	4.3235e+08	4.76699e+08
51149	287619	1.16562e+06	4.67503e+06	1.14585e+07	2.07968e+07	2.97476e+07	3.38027e+07	3.73041e+07	4.11113e+07
51153	0	0	0	0	0	0	0	0	0
51159	2.48494e+06	1.44981e+07	6.46625e+07	1.4787e+08	1.89623e+08	2.13325e+08	2.3794e+08	2.6428e+08	2.92081e+08
51179	350.657	1674.51	6193.6	14386.3	24494.6	36277.1	41365.2	42830.7	43791.9
51181	1.22129e+06	4.58901e+06	1.62742e+07	3.66445e+07	6.00129e+07	7.59853e+07	7.84232e+07	8.03214e+07	8.30519e+07
51193	762001	5.01263e+06	2.11482e+07	4.89979e+07	6.5778e+07	7.4607e+07	8.32291e+07	9.26986e+07	1.02983e+08
51199	4.15908e+06	1.70273e+07	6.56373e+07	1.62166e+08	2.91372e+08	4.00309e+08	4.51534e+08	5.01665e+08	5.56444e+08
51510	2.18276e+06	1.07489e+07	4.10658e+07	9.86688e+07	1.74177e+08	2.67699e+08	3.17327e+08	3.42328e+08	3.65172e+08
51550	1.32993e+07	5.48706e+07	1.96788e+08	4.44148e+08	7.41043e+08	9.74453e+08	1.03577e+09	1.08986e+09	1.15481e+09
51650	1.27674e+07	4.41283e+07	1.50516e+08	3.42825e+08	1.54822e+08	1.9348e+08	1.98753e+08	2.03157e+08	2.09676e+08
51670	0	0	0	0	0	0	0	0	0
51700	2.02882e+06	5.92122e+06	2.0795e+07	4.67483e+07	7.65722e+07	9.61694e+07	9.92229e+07	1.01836e+08	1.05504e+08
51710	4.39428e+07	1.80021e+08	6.39482e+08	1.42884e+09	2.35845e+09	3.06721e+09	3.2232e+09	3.35579e+09	3.52231e+09
51735	461187	1.75211e+06	4.284e+06	9.93051e+06	1.67618e+07	2.17107e+07	2.31536e+07	2.45123e+07	2.61149e+07
51740	1.7296e+06	7.38961e+06	2.74955e+07	6.43928e+07	1.11559e+08	1.52206e+08	1.67766e+08	1.82302e+08	1.98575e+08
51760	7.97511e+06	3.12878e+07	1.21366e+08	2.88214e+08	5.06989e+08	7.06244e+08	7.8233e+08	8.44397e+08	9.13215e+08
51800	1.37199e+06	5.83292e+06	2.15903e+07	5.03062e+07	8.66539e+07	1.17671e+08	1.2912e+08	1.39767e+08	1.51753e+08
51810	2.71333e+06	1.12387e+07	3.99341e+07	9.1306e+07	1.49578e+08	1.98516e+08	2.0643e+08	2.10892e+08	2.17517e+08
51830	0	0	0	0	0	0	0	0	0
53009	11792.2	23693.7	67708.6	201804	520258	987698	1.39179e+06	1.73604e+06	2.06184e+06
53011	21877.7	40344.8	91531.3	214434	476589	914675	1.56536e+06	2.28057e+06	3.10411e+06
53015	7.93976e+06	1.61054e+07	3.76276e+07	9.89398e+07	2.18231e+08	4.38084e+08	7.86337e+08	1.16351e+09	1.60949e+09
53027	4.36969e+06	7.75383e+06	1.72276e+07	4.00597e+07	8.80947e+07	1.7189e+08	3.00652e+08	4.50298e+08	6.38052e+08
53029	167769	374789	1.23852e+06	4.30381e+06	1.19598e+07	2.45178e+07	2.64345e+07	3.52288e+07	4.3877e+07
53031	39947.1	81529.1	243014	806856	2.13413e+06	4.07454e+06	6.14644e+06	7.91857e+06	9.60075e+06
53033	536505	1.3458e+06	5.16584e+06	1.81317e+07	4.80653e+07	9.89273e+07	1.69899e+08	2.56702e+08	3.51543e+08
53035	91626.9	212843	689747	2.22998e+06	5.43864e+06	1.08752e+07	1.78016e+07	2.56254e+07	3.39009e+07
53045	28803.4	66669	229980	785592	1.98029e+06	4.01749e+06	6.78359e+06	1.00958e+07	1.38978e+07
53049	86743.6	153220	324220	731388	1.57155e+06	3.04676e+06	5.34902e+06	7.93317e+06	1.1082e+07
53053	295372	770357	2.70895e+06	9.57626e+06	2.40134e+07	4.81193e+07	8.01842e+07	1.16726e+08	1.54846e+08
53055	7073.9	13713.6	38806.3	122633	321277	620151	920302	1.18652e+06	1.44031e+06
53057	1.78739e+06	4.57524e+06	1.39561e+07	5.2029e+07	1.57173e+08	3.31086e+08	5.51969e+08	7.6392e+08	9.70528e+08
53059	0	0	0	0	0	0	0	0	0
53061	817710	2.01868e+06	7.46076e+06	2.56147e+07	6.91557e+07	1.40882e+08	2.41338e+08	3.62189e+08	4.95242e+08
53067	39988	94830	304350	1.0632e+06	2.61824e+06	5.17254e+06	8.74342e+06	1.27224e+07	1.69386e+07
53069	38793.8	69628.3	153378	364468	819798	1.65666e+06	3.02132e+06	4.56542e+06	6.40016e+06
53073	96964.5	199524	601299	1.87182e+06	4.95445e+06	1.03071e+07	1.76398e+07	2.47064e+07	3.14557e+07

[truncated: 3 more sheets: high SLR - DA, extreme SLR - RAA, extreme SLR - DA]
