# Supplementary material for: Mere Nuisance or Growing Threat? The Physical and Economic Impact of High Tide Flooding on US Road Networks
Source: J Infrastruct Syst. Author manuscript; Available in PMC 2022 Sep 15. (PMC9475394; doi:10.1061/(ASCE)IS.1943-555X.0000652)
Supplement: Supplemental Material [file NIHMS1831902-supplement-Supplemental_Material.zip › Output/Output_Delays.xlsx]

## Sheet: Info
	Mere nuisance or growing threat? The physical and economic impact of high tide flooding on US road networks
	Charles Fanta*, Jennifer M. Jacobsb, Paul Chinowskyc, William Sweetd, Natalie Weissa, Jo E. Siasb, Jeremy Martiniche, and James E. Neumanna
	a. Industrial Economics, Inc., 2067 Massachusetts Ave, Cambridge, MA
	b. Department of Civil and Environmental Engineering, University of New Hampshire, Durham, NH
	c. Resilient Analytics, Inc. and Professor, University of Colorado, Boulder, CO
	d. National Oceanic and Atmospheric Administration, National Ocean Service, Center for Operational Oceanographic Products and Services, Silver Spring, MD, USA
	e. U.S. Environmental Protection Agency, 1200 Pennsylvania Ave, NW MC6207A Washington, D.C., USA
	* Corresponding author, email: cfant@indecon.com
	Traffic Delays
	Values in vehicle-miles
	Sea Level Rise Scenarios
	Low - 0.3m
	IntLow - 0.5 m
	Int - 1.0 m
	IntHigh - 1.5m
	High - 2.0 m
	Extreme - 2.5m
	Adaptation
	RAA - Reasonably Anticipated Adaptation
	DA - Direc Adaptation

## Sheet: low - RAA
FIPS\year	2020	2030	2040	2050	2060	2070	2080	2090	2100
1003	9750.2	11702.2	17431.8	25954.7	42975.6	61804.9	97794.6	127571	190373
1097	16230.3	25283.6	46955	94473.3	190222	330216	568181	869026	1.34583e+06
6001	36981.3	60923.8	93702.1	155357	245803	435888	692714	966852	1.28536e+06
6013	6914.56	10201.1	14522.6	22048.1	32711.9	55613.4	87815.6	126135	174816
6015	0	0	0	0	0	0	0	0	0
6023	10765.4	14224	21274.7	29010	42742.3	56806.3	78370.3	100790	130465
6037	82144.9	158416	267486	489901	747555	1.13513e+06	1.7326e+06	2.30716e+06	2.79768e+06
6041	48171.9	79766.7	121418	213660	326503	547667	819686	1.11443e+06	1.42337e+06
6045	46.2135	66.5336	94.1805	146.803	223.423	317.169	437.943	622.599	760.688
6053	1049.16	1898.16	3182.67	5503.17	9521.32	15178.8	23577.8	30930	39040.1
6055	27.9799	53.8059	95.6828	187.059	310.452	574.068	895.384	1335.9	1717.99
6059	165841	301008	580221	1.03023e+06	1.53608e+06	2.40458e+06	3.33471e+06	4.7069e+06	5.28568e+06
6067	0	0	0	0	0	0	0	0	0
6073	58945.8	103009	181167	296043	450185	639638	894520	1.16805e+06	1.35574e+06
6075	665.292	1195.92	1672.84	3032.79	4771.18	8383.18	14114.2	18204.8	25428.5
6077	0	0	0	0	0	0	0	0	0
6079	160.283	309.66	537.071	957.314	1543.69	2635.75	3840.96	4961.85	6492.85
6081	87722.1	158159	221901	403535	636917	1.123e+06	1.89784e+06	2.45838e+06	3.45024e+06
6083	2486.24	4804.84	7546.36	12567.9	18159.7	24943.1	31079.5	43265.7	48079.1
6085	25042.2	42331.2	70074.8	117381	194005	348310	552207	799224	1.04799e+06
6087	457.921	917.168	1465.56	2679.69	4495.46	7590.04	12061.1	15749	20439.5
6095	16810.2	22732.2	34091.7	50585	73559.7	122756	183602	251134	357831
6097	7047.58	11162.5	16991.6	29073.6	43587.1	71887.9	107114	143407	185308
6111	526.685	955.872	1500.19	2521.14	3599.59	5300.09	6888.87	9429.54	10717.2
6113	0	0	0	0	0	0	0	0	0
9001	34590.2	56511.7	91022.3	131252	201439	301036	381230	476684	554421
9003	0	0	0	0	0	0	0	0	0
9007	2328.79	478.594	730.343	1173.07	1926.95	3214.4	4334.07	5823.27	7118.45
9009	25503	36021.2	55470.3	80904.7	119322	171871	210815	258999	299873
9011	2123.68	2862.19	4399.37	6998.84	11524.7	18789.2	26413.5	36784.7	45031
10001	9699.17	17010.5	30408.8	44767.1	71292.1	115888	161874	215985	256588
10003	14195.1	26310.6	53438.6	84440	145154	264202	381304	537693	641911
10005	33993.5	54479.4	87438.4	118769	187837	288999	403457	521740	632755
11001	9864.33	15030.8	25933.9	46361.8	77674.5	126267	200581	270139	320584
12005	8839.08	14015.5	22430.9	35653.2	60377.8	94728.9	134659	181221	241543
12009	6503.7	11934.6	19938.8	32414.6	49892.8	79362.6	108584	143807	187871
12011	16947.7	46011.5	112700	299949	729449	1.2804e+06	2.10597e+06	3.63202e+06	5.1759e+06
12015	236.648	366.382	646.191	1202.64	2027.23	4271.33	7444.66	11548.8	17251.7
12017	2670.35	3767.81	5290.08	9727.47	13942.8	18261.2	30727.5	38355.5	55131.4
12019	857.561	1802.74	3207.6	5616.34	9241.1	14963.5	19705	27561.8	36830.1
12021	92.9492	164.906	425.196	960.772	1985.17	4408.45	7890.18	12880.8	19027.8
12027	0	0	0	0	0	0	0	0	0
12029	73.1361	99.3006	141.964	214.174	306.488	441.648	634.73	899.504	1143.84
12031	13517.3	24148.8	35165.9	57311	82667.6	116816	149527	203875	255755
12033	0	0	0	0	0	0	0	0	0
12035	0	0	0	0	0	0	0	0	0
12037	402.666	540.165	751.607	1070.11	1590.13	2235.87	3242.7	4730.84	6209.61
12045	636.024	886.835	1230.72	1745.31	2595.38	3656.62	5692.44	8002.43	10555.8
12053	1584.98	2629.67	3115.34	6333.24	9935.9	18419	36894.4	48896.1	81523.7
12057	14691.1	22073.5	33054.6	66197.7	110194	211212	380803	531113	839530
12061	1207.62	3174.47	6257.06	12413.5	20551.3	29709.1	45581	61864.8	82067.3
12065	0	0	0	0	0	0	0	0	0
12069	0	0	0	0	0	0	0	0	0
12071	10592.2	13922.2	22972.7	37685.1	58615.8	123191	203408	316513	478101
12075	0.167104	0.226632	0.321748	0.480518	0.74159	1.05162	1.47927	2.0544	2.77867
12077	0	0	0	0	0	0	0	0	0
12081	1648.82	2395.35	3569.82	7270.7	13020	26592.6	45769.8	66750.4	103893
12083	0	0	0	0	0	0	0	0	0
12085	399.7	1234.71	2835.5	7344.15	15788.1	27327.1	50832.6	80904.9	119725
12086	72062.2	196579	568237	1.50397e+06	3.1558e+06	6.34967e+06	1.03466e+07	1.76902e+07	2.29189e+07
12087	5451.92	14133.7	40993.6	94693.6	208712	386599	678837	1.0532e+06	1.37368e+06
12089	829.64	1776.5	3232.57	6229.57	10447.1	16566.6	23538	35218.5	48120.1
12091	2085.15	3031.19	4574.77	6757.1	10397	15196.6	22933.5	0	0
12095	0	0	0	0	0	0	0	0	0
12099	3823.16	10361.8	24898.3	66235.1	163517	282369	464240	800069	1.15032e+06
12101	6435.98	10697.1	16481.2	33487.3	52507.5	97282.8	194747	257939	429785
12103	13706.6	22811.6	35193.9	72796.8	127268	252245	455622	644940	1.05536e+06
12107	0	0	0	0	0	0	0	0	0
12109	6003.54	12843.7	22623.3	39779.4	63192.6	107273	137623	191742	255485
12111	0	0	0	0	0	0	0	0	0
12113	0	0	0	0	0	0	0	0	0
12115	26754	38874	57954.9	117939	211434	432904	747152	1.09287e+06	1.69034e+06
12123	72.0289	97.7506	138.649	206.314	306.965	407.734	579.517	816.056	1022.19
12127	12608.7	24984.4	42510.6	68798.5	107616	180071	232075	311044	404025
12129	273.819	358.251	512.953	749.988	1119.74	1570.92	1843.96	2653.95	3450.15
12131	2593.6	3573.1	5153.31	7316.08	10961.8	15773.4	23617.3	31765.3	47980.5
13029	194.592	341.665	565.368	938.023	1423.02	1902.36	2566.27	3387.74	4136.53
13039	9993.23	19101.3	21124.6	36324.1	56581.4	81887.6	112670	160012	207968
13051	71871.5	130023	224682	382406	600791	832581	1.16519e+06	1.59754e+06	2.02817e+06
13103	0	0	0	0	0	0	0	0	0
13127	5480.8	12488.1	24729.4	44672.3	75623.4	104357	150772	209451	264754
13179	10461.5	24340	47694.1	84881.1	139855	191769	271846	371633	466203
13191	2152.44	4774.35	9189.61	16128.8	26575.3	36228.4	51471	70521.7	88620.7
22005	1728	2797.48	11630.7	43559	104083	211974	346886	475888	595728
22007	199.205	748.482	3649.82	13733.9	33931.2	58618.3	83031.3	100589	109676
22019	31644	72952	185954	464104	1.10909e+06	2.18531e+06	3.65616e+06	6.07737e+06	9.17824e+06
22023	411.91	1228.25	3916.73	11150.8	27509.8	50447.3	78932.8	106997	133606
22045	425.341	1384.37	6350.24	23167.7	56192	96589	133826	162552	178152
22047	37.3741	76.6927	318.428	1190.86	3052.56	6074.73	9434.77	13215.6	16354.7
22051	519520	1.70752e+06	8.67609e+06	3.28326e+07	8.07076e+07	1.40366e+08	2.05525e+08	2.56995e+08	2.97015e+08
22053	113.211	276.488	946.85	2459.11	5686.26	11385.5	18392.3	26237.9	34614.6
22057	37243.1	153193	823915	3.04889e+06	7.26669e+06	1.17475e+07	1.62809e+07	1.93651e+07	2.13512e+07
22063	434.867	968.467	4131.96	15898.2	38382.6	80979.5	138519	195019	252600
22071	6.19885e+06	1.43609e+07	3.43632e+07	7.79532e+07	1.41412e+08	2.35078e+08	3.48935e+08	4.6722e+08	6.08262e+08
22075	22659	52988.9	204896	766949	2.1808e+06	4.27639e+06	6.65691e+06	9.11084e+06	1.1489e+07
22087	42350.2	93781.4	333544	1.28264e+06	3.65691e+06	7.45737e+06	1.19721e+07	1.67546e+07	2.16967e+07
22089	43365.7	146955	772484	2.91941e+06	7.12854e+06	1.2291e+07	1.7985e+07	2.24478e+07	2.59206e+07
22093	81.173	213.788	976.728	3601.61	8471.12	15299.2	22879.7	28872.9	33687.3
22095	0	0	0	0	0	0	0	0	0
22099	3.89635	9.50689	42.472	161.06	415.111	794.676	1208.76	1614.37	1898.82
22101	47503.2	200171	922268	3.36113e+06	7.81385e+06	1.29419e+07	1.75249e+07	2.07449e+07	2.26033e+07
22103	39634.3	87420.9	206647	456737	788324	1.31316e+06	1.9328e+06	2.55576e+06	3.29213e+06
22105	0	0	0	0	0	0	0	0	0
22109	43114.1	181004	658803	2.44694e+06	5.85455e+06	9.59477e+06	1.32873e+07	1.58514e+07	1.74863e+07
22113	2875.24	8639.68	32107.7	95899.4	212547	360800	512842	642070	736350
23005	28794.9	37638.6	42188	54014.7	72072.9	85203.1	101246	114606	126566
23009	1572.64	1976.5	2386.74	2857.47	3574.22	4296.39	4841.64	5272.25	5619.21
23011	0	0	0	0	0	0	0	0	0
23013	916.814	1200.1	1369.56	1558.74	1971.03	2154.9	2422.54	2630.01	2698.86
23015	1599.74	2122.66	2411.75	2837.21	3684.09	4051.43	4715.99	5199.12	5423.24
23019	0	0	0	0	0	0	0	0	0
23023	9084.65	12162.7	14414.3	18348.9	24293.9	27872.5	33858.4	38340.1	42222.8
23027	0	0	0	0	0	0	0	0	0
23029	1700.54	2159.72	2583.77	3258.5	4118.34	5048.76	5686.97	6500.82	7183.73
23031	16452.3	21327.7	23284.7	28964.2	38188.1	44205.9	50983.7	56817.6	61352.8
24003	25296.5	41905.7	73601.7	130061	229278	381902	577239	821228	1.02503e+06
24005	2875.53	4625.55	7549.78	12441.8	20411	33294.6	47751	66712.4	84888.4
24009	687.817	1289.26	2861.91	5986.46	12170.1	21789.7	36804.6	53910.4	64873
24011	400.255	806.416	1615.8	2435.33	4581.43	8794.3	14117.8	20157.5	25551.9
24015	734.28	1201.79	2140.05	3344.84	5577.32	9872.42	12906.1	18143.7	22070
24017	262.972	401.267	698.507	1248.84	2149.57	3489.93	5521.25	7461.02	8828.21
24019	4975.76	9851.05	20518.7	37136	73689.3	136558	226732	329562	409361
24025	6233.39	10027	16365.9	26970.5	44245.9	72174.2	103512	144615	184016
24029	820.519	1275.11	2113.79	3325.64	5455.02	9246.55	13209.4	18370.5	22643.9
24033	147.61	280.778	609.011	1260.89	2503.27	4497.51	7560.06	11036.5	13419.1
24035	2391.66	3780.76	6622.14	10705	18254.5	30754	45050.6	61997.3	73862.4
24037	689.16	1097.49	2290.05	4466.44	8577.62	14554.3	23388.3	33259.4	39584.9
24039	7114.9	12966.9	22862	34246.7	57913.7	95920	144316	194671	241696
24041	895.778	1446.43	2902.32	5290.09	10241.8	18351.8	30753.8	44518.7	53739.7
24045	4903.37	11890.2	26598.4	44124.6	90819.7	185538	319520	469141	610337
24047	77906.7	123603	197952	270482	430837	670473	947452	1.23778e+06	1.51217e+06
24510	269.368	447.512	741.86	1255.72	2094.62	3433.48	4950.71	6985.54	8941.02
25001	20304.5	33103.2	52853.4	84915.8	164852	250931	419240	571964	759242
25005	25875.8	45725.6	76881.8	128130	237570	369715	568960	820634	1.02887e+06
25007	729.815	1367.05	2283.6	3511.67	7070.8	11152.3	18668.7	25275	34092
25009	301585	455816	586009	825537	1.2279e+06	1.51584e+06	1.9144e+06	2.27285e+06	2.6064e+06
25017	1.05224e+06	1.59053e+06	2.04243e+06	2.75331e+06	4.10677e+06	5.06701e+06	6.19527e+06	7.12488e+06	8.16454e+06
25019	355.817	610.198	996.138	1550.44	2872.38	4318.67	6970.22	9353.68	12193.6
25021	286377	432505	554993	752204	1.12034e+06	1.38093e+06	1.70478e+06	1.96861e+06	2.25306e+06
25023	96497.7	150599	207265	280980	411684	519676	682128	815837	948206
25025	1.96212e+06	2.96661e+06	3.81148e+06	5.20472e+06	7.75908e+06	9.57557e+06	1.17741e+07	1.36183e+07	1.56117e+07
28045	18588	39831.2	87003.9	172965	308980	541621	817229	1.06949e+06	621093
28047	119877	239110	447152	903103	1.62066e+06	2.68868e+06	4.09296e+06	5.55488e+06	7.47019e+06
28059	23199	30511.5	61432.9	115793	241849	424643	718692	1.06008e+06	1.60316e+06
33015	22420.8	32530.2	40719.5	56392.2	81540.6	99036.4	123471	140875	157566
33017	223.907	305.159	367.355	502.028	686.501	822.151	1012.05	1122.91	1213.89
34001	86831.2	156412	272102	420291	679626	1.05939e+06	1.49831e+06	1.95612e+06	2.3852e+06
34003	623931	985612	1.5977e+06	2.3787e+06	3.71401e+06	5.27405e+06	7.02182e+06	8.84856e+06	1.0696e+07
34005	107374	180375	315061	497222	835620	1.32223e+06	1.88894e+06	2.51153e+06	3.11284e+06
34007	120700	203461	353400	535642	875065	1.41346e+06	1.98236e+06	2.62387e+06	3.15881e+06
34009	69325.1	147779	286077	476033	811515	1.3137e+06	1.91e+06	2.5245e+06	3.08583e+06
34011	4157.33	7959.25	15355.4	24050.5	39128.9	64799.2	91110	121934	144387
34013	208512	326109	599190	985796	1.70556e+06	2.65218e+06	3.73741e+06	5.10418e+06	6.39565e+06
34015	10170.7	16373.2	28391.6	41584	64982.4	106242	146241	195460	230726
34017	199353	308461	560734	912668	1.56093e+06	2.39855e+06	3.3372e+06	4.49057e+06	5.53401e+06
34021	0	0	0	0	0	0	0	0	0
34023	237922	367894	668321	1.08703e+06	1.85776e+06	2.85244e+06	3.96536e+06	5.33051e+06	6.56165e+06
34025	114865	182006	328107	527316	881560	1.32739e+06	1.83328e+06	2.42788e+06	2.98312e+06
34029	47021.9	83020.6	148929	236555	389965	602967	853293	1.12169e+06	1.36292e+06
34033	9372.24	17413.6	35452.8	56166.8	96831.3	176796	256019	362253	433887
34035	0	0	0	0	0	0	0	0	0
34039	1933.09	2990.12	5433.76	8841.19	0	0	0	0	0
36001	0	0	0	0	0	0	0	0	0
36005	91199.8	156545	244391	370463	581718	834925	1.16488e+06	1.41785e+06	1.6927e+06
36021	0	0	0	0	0	0	0	0	0
36027	0	0	0	0	0	0	0	0	0
36039	0	0	0	0	0	0	0	0	0
36047	78741.3	145511	249167	410277	706206	1.08926e+06	1.61307e+06	2.06489e+06	2.57531e+06
36059	176812	303895	475054	721077	1.1339e+06	1.62991e+06	2.27773e+06	2.77769e+06	3.32334e+06
36061	315924	571561	983853	1.61465e+06	2.77016e+06	4.25786e+06	6.24199e+06	8.00442e+06	9.93186e+06
36071	0	0	0	0	0	0	0	0	0
36079	0	0	0	0	0	0	0	0	0
36081	313012	542100	853884	1.30602e+06	2.07062e+06	3.00161e+06	4.23265e+06	5.21616e+06	6.31461e+06
36083	888.642	1066.63	1504.7	2108.69	2937.87	4057.16	4414.97	5655.95	6316.52
36085	9009.22	13925.6	25288	41115.6	70238.2	107798	149787	201242	247564
36087	599.664	962.191	1518.71	2176.57	3272.85	4632.05	5889.72	7312.43	8705.87
36103	6319.16	11353.6	20481.2	35878.3	69563.5	125082	189571	277913	364466
36111	779.2	1223.52	1922.29	2731.43	4153.45	5695.97	7302.86	9104.3	11155.3
36119	0	0	0	0	0	0	0	0	0
37013	14690	29596.2	66208.7	110837	220679	391343	646488	877202	1.23342e+06
37015	8016.34	12714.2	20489.7	31802.2	50749.5	75209.9	110784	148681	188862
37019	2715.65	4571.57	8206.83	13675.7	24629.5	41086.4	60334.1	86420	118182
37029	2711.48	4543.25	7590.9	12541.2	20312.4	27938.2	40259.7	56444.8	65418.8
37031	8085.19	15425.4	28785.1	45958.8	89805.4	153970	231818	308527	435636
37041	8300.52	13583.3	22260.1	36357.9	58701	80094.7	114788	160776	187058
37049	1509.37	3002.07	6405.27	10532.8	19379.1	33724.9	51258.8	68728.9	93232.5
37053	20020.2	32635.2	54773.3	90560.3	146077	205887	303218	426465	513148
37055	23815.5	38726	82465	158916	342688	734031	1.21351e+06	1.95016e+06	2.95598e+06
37073	515.896	872.027	1460.07	2428.61	3983.36	5526.74	8074.14	11607.7	13756.9
37091	6684.99	9821.51	14466.2	21682.5	33122.3	46104.4	66435.9	89617.2	108042
37095	49295.7	101021	228734	391855	813498	1.46722e+06	2.46108e+06	3.38006e+06	4.84857e+06
37103	0	0	0	0	0	0	0	0	0
37129	15101.7	27490.8	49967.9	81235.1	147841	264960	416670	581861	799704
37133	3486.24	7320.29	14839.6	25120.1	46122.1	82034.7	126481	172184	229657
37137	824	1641.84	3603.76	5877.63	11700.4	20004.2	32093	42323.7	59619.1
37139	59058.3	101214	171953	289199	477491	665200	973567	1.39603e+06	1.64376e+06
37141	2825.55	4871.68	8779.36	14152.2	25550.4	45469.8	68914.1	95639.8	130619
37143	9003.65	15275.7	25653.2	42618.9	69457.4	95467.1	137729	194648	225896
37147	45.8094	99.564	233.218	398.692	736.101	1307.28	2003.82	2703.04	3564.44
37177	70931.4	122379	224878	343712	605398	956559	1.46022e+06	1.88463e+06	2.54761e+06
37187	3542.61	5525.95	9375.2	13504.2	22835.7	35060.5	52458.6	67404.1	91723.5
41007	18086.7	22329.8	25986.6	30303.1	35718.4	42278.2	52509.3	60672.3	70424.6
41009	1136.41	1450.98	1723.71	2068.37	2464.19	2947.69	3580.06	4146.35	4749.72
41011	12065.5	13239.9	15800.6	19799.8	25533	32829.5	40815.1	48940	59247.6
41015	44.833	49.991	59.7878	69.6551	94.4893	119.656	141.963	184.801	219.729
41019	629.297	763.826	944.619	1195.06	1532.38	1930.6	2389.12	2871.26	3514.68
41039	335.969	430.147	530.39	665.729	843.012	1010.85	1275.15	1509.69	1847.33
41041	755.401	937.378	1125.82	1385.17	1736.55	2048.71	2604.72	3064.06	3796.71
41051	2061.73	2547.53	2956.89	3537.67	4262.46	5095.06	5808.69	6810.68	7735.88
41057	1313.21	1757.16	2019.39	2513.13	2959.37	3754.01	4724.22	5584.34	6629.55
42017	0	0	0	0	0	0	0	0	0
42029	0	0	0	0	0	0	0	0	0
42045	66326.1	107314	187519	277493	439728	726475	1.02042e+06	1.4017e+06	1.67292e+06
42091	0	0	0	0	0	0	0	0	0
42101	109453	173847	290054	444084	702516	1.07068e+06	1.53815e+06	2.09461e+06	2.49132e+06
44001	9368.95	16672.8	28876.2	48922.3	80232.6	115604	161347	221251	261127
44003	0	0	0	0	0	0	0	0	0
44005	442.424	784.196	1351.64	2277.95	3713.77	5316.63	7367.59	10030.4	11755.6
44007	0	0	0	0	0	0	0	0	0
44009	3482.04	6173.76	10645.1	17947.6	29273.8	41929.4	58136.3	79191.6	92864.6
45013	41462.4	72917.6	133871	213547	325453	455069	620584	828351	1.08552e+06
45015	15921.7	29587.2	52410.6	80467.6	89732.6	127940	178552	245012	310561
45019	135976	251822	477390	760957	1.23126e+06	1.74967e+06	2.41861e+06	3.3049e+06	4.3105e+06
45029	1649.24	3151.59	6162.85	10236.6	17302	25397.6	36345.2	50599.4	67488.7
45043	3116.13	5289.52	8723.95	12806.3	21786.2	30616.8	42029.7	56482.7	70045.2
45051	7143.2	12212.2	20214.8	31152.9	52127.1	72563.1	98925.5	133920	166041
45053	1339.95	2331	4026.95	6726.53	10298.3	14223.2	19138	25182.7	31430.3
48007	36425.4	106948	347843	983828	2.27515e+06	4.1601e+06	6.72897e+06	9.59337e+06	1.16337e+07
48039	671469	1.86358e+06	5.58581e+06	1.51136e+07	3.38099e+07	5.96808e+07	9.10406e+07	1.21552e+08	1.44406e+08
48057	22770.7	89535.4	383949	1.08575e+06	2.4846e+06	4.55857e+06	6.44582e+06	7.78539e+06	8.46502e+06
48061	21701.4	52082.4	125344	287225	651816	1.15176e+06	1.92626e+06	3.00359e+06	4.51907e+06
48071	156133	366205	989348	2.17936e+06	4.33316e+06	6.90591e+06	1.08056e+07	1.48052e+07	1.96598e+07
48167	462921	1.14272e+06	3.25645e+06	8.48108e+06	1.88414e+07	3.3281e+07	5.36311e+07	7.48743e+07	9.52969e+07
48201	2.08145e+06	5.07264e+06	1.29029e+07	2.8871e+07	5.79576e+07	9.69348e+07	1.44696e+08	1.96551e+08	2.43585e+08
48239	28509.8	92183.5	374032	1.0547e+06	2.46485e+06	4.49121e+06	6.72552e+06	8.46547e+06	9.55924e+06
48245	1.18908e+06	2.82386e+06	7.92875e+06	2.09795e+07	5.12014e+07	9.33025e+07	1.61867e+08	2.4599e+08	3.59024e+08
48261	0	0	0	0	0	0	0	0	0
48273	5339.73	11786.2	26772.1	60559.1	126075	223038	376753	595810	836407
48321	67150.6	212018	697584	1.93046e+06	4.21933e+06	7.36192e+06	1.09326e+07	1.41892e+07	1.67652e+07
48355	14757.4	35149.7	79786.6	184306	433314	814260	1.43417e+06	2.37174e+06	3.42167e+06
48361	55408.4	120857	297773	746994	1.82656e+06	3.60982e+06	6.1031e+06	1.03568e+07	1.63817e+07
48391	6959.93	19685	58779.2	182653	432559	890273	1.50088e+06	2.29783e+06	3.02386e+06
48409	17536.2	44390.3	107888	297006	685351	1.35804e+06	2.34873e+06	3.72411e+06	5.35352e+06
48469	0	0	0	0	0	0	0	0	0
48489	0	0	0	0	0	0	0	0	0
51001	35968.5	57204.7	92744.4	140557	232165	379816	599281	810363	1.01471e+06
51013	66.5443	109.26	196.414	379.19	668.631	1175.67	2029.11	2882.56	3720.4
51033	0	0	0	0	0	0	0	0	0
51036	0	0	0	0	0	0	0	0	0
51041	44384.9	60925.4	96400.9	143559	216611	303965	424193	592911	716887
51057	22911.1	35763.5	64484.7	120326	223337	405923	686591	966792	1.28914e+06
51059	4891.64	7443.49	12506.1	22578.9	37200.5	61227.9	98120	131583	159157
51073	136412	214036	394796	737610	1.37813e+06	2.56522e+06	4.19962e+06	5.69726e+06	7.631e+06
51087	0	0	0	0	0	0	0	0	0
51093	84671.9	131986	210330	339270	549423	776841	1.14821e+06	1.64936e+06	1.97469e+06
51095	7377.71	11544.7	21228.5	39532.1	73603.3	136672	224842	303974	405890
51097	1376.84	2193.4	4244.53	8061.73	15203.7	27724.6	46120.4	65782	87734.5
51099	0	0	0	0	0	0	0	0	0
51101	18293.2	28134.7	51553.5	87841.3	150996	243940	381876	560304	718104
51103	13991	20489.3	36846.6	69169.7	132246	253362	430409	597824	815739
51115	211464	331761	611892	1.08594e+06	2.02809e+06	3.4656e+06	5.71049e+06	7.7271e+06	1.03314e+07
51119	0	0	0	0	0	0	0	0	0
51127	265.305	404.859	744.732	1315.49	2301.29	3851.46	5978.18	8266.32	10359.2
51131	2922.52	4915.11	8297.97	13193	23081.7	39827.2	66254.3	92568.3	118224
51133	529.892	739.603	1261.46	2256.94	4125.63	7486.63	12156	16299.6	21182.9
51149	0	0	0	0	0	0	0	0	0
51153	0	0	0	0	0	0	0	0	0
51159	3363.28	4973.6	8784.93	15898.5	29229.3	53074.1	87366.7	118872	152960
51179	0	0	0	0	0	0	0	0	0
51181	11351.9	15613.6	24496.6	38275.4	60018.2	91271.7	130193	166412	205527
51193	0	0	0	0	0	0	0	0	0
51199	28074.3	40171.1	66533.4	111705	188693	316144	485915	642800	845193
51510	14992.7	23092.5	38957	70637.4	116922	193368	314090	419955	510840
51550	122722	194667	308935	496082	799376	1.09945e+06	1.61496e+06	2.35807e+06	2.79086e+06
51650	117207	160996	254551	407093	653014	1.03768e+06	1.51021e+06	1.88831e+06	2.37198e+06
51670	0	0	0	0	0	0	0	0	0
51700	23831.7	32879.5	51819.5	82581.1	131944	207229	246770	311120	386829
51710	391999	619321	978208	1.56266e+06	2.5035e+06	3.42107e+06	4.9971e+06	7.24856e+06	8.52637e+06
51735	4131.04	5673.61	8968.82	14339.7	22995.5	36531.6	53152.7	66822.3	83958.4
51740	44192.9	69595.1	101344	160964	256203	347718	503965	725429	847120
51760	0	0	0	0	0	0	0	0	0
51800	10183.6	16365.7	26369.3	43037	70589.4	98909.4	148340	220665	265632
51810	41184.2	64413.9	100848	147012	232070	320238	471405	672509	798135
51830	0	0	0	0	0	0	0	0	0
53009	165.067	173.299	181.634	209.027	244.005	283.524	305.39	351.102	405.338
53011	397.56	491.235	567.147	682.164	817.654	977.446	1103.2	1306.79	1470
53015	139681	181356	233459	293233	365920	429299	548555	627691	711429
53027	74156.6	84187.6	94247.7	107653	121618	140929	161988	182444	207590
53029	2108.53	2534.98	2728.41	3474.13	3808.71	4597.16	5380.25	6372.88	7121.21
53031	300.159	328.017	352.785	422.554	476.389	600.164	677.366	787.402	927.046
53033	4374.02	5715.46	7590.62	10164.8	13147.2	17785.1	21487.1	27368.6	32908.3
53035	1207.56	1505.4	1707.15	2142.9	2509.2	3506.22	4154.52	4945.99	5894.21
53045	350.492	422.368	493.774	630.651	745.903	980.073	1160.69	1390.3	1682.92
53049	1486.01	1651.05	1840.28	1982.33	2309.31	2592.79	3167.82	3577.62	4058.37
53053	3828.36	5122.39	6712.98	8947.32	11482.7	15199.1	19312.4	23863.6	28951.8
53055	32.9007	34.7953	34.6355	40.2038	43.5876	50.1969	55.8314	64.8476	70.745
53057	21598.4	30000.4	38761.6	51308.3	64032.3	84377.4	104331	128315	143635
53059	0	0	0	0	0	0	0	0	0
53061	10623.6	13788.4	17410.9	22418.9	27917.7	36759.7	44625.1	55823.4	64339.6
53067	0	0	0	0	0	0	0	0	0
53069	664.353	745.373	866.632	988.273	1216.22	1424.84	1840.65	2121.22	2422.56
53073	1359.02	1583.39	1782.67	2161.17	2528.71	3109.52	3667.99	4359.8	4817.23

## Sheet: low SLR - RAA
FIPS\year	2020	2030	2040	2050	2060	2070	2080	2090	2100
1003	9750.2	11702.2	17431.8	25954.7	42975.6	61804.9	97794.6	127571	190373
1097	16230.3	25283.6	46955	94473.3	190222	330216	568181	869026	1.34583e+06
6001	36981.3	60923.8	93702.1	155357	245803	435888	692714	966852	1.28536e+06
6013	6914.56	10201.1	14522.6	22048.1	32711.9	55613.4	87815.6	126135	174816
6015	0	0	0	0	0	0	0	0	0
6023	10765.4	14224	21274.7	29010	42742.3	56806.3	78370.3	100790	130465
6037	82144.9	158416	267486	489901	747555	1.13513e+06	1.7326e+06	2.30716e+06	2.79768e+06
6041	48171.9	79766.7	121418	213660	326503	547667	819686	1.11443e+06	1.42337e+06
6045	46.2135	66.5336	94.1805	146.803	223.423	317.169	437.943	622.599	760.688
6053	1049.16	1898.16	3182.67	5503.17	9521.32	15178.8	23577.8	30930	39040.1
6055	27.9799	53.8059	95.6828	187.059	310.452	574.068	895.384	1335.9	1717.99
6059	165841	301008	580221	1.03023e+06	1.53608e+06	2.40458e+06	3.33471e+06	4.7069e+06	5.28568e+06
6067	0	0	0	0	0	0	0	0	0
6073	58945.8	103009	181167	296043	450185	639638	894520	1.16805e+06	1.35574e+06
6075	665.292	1195.92	1672.84	3032.79	4771.18	8383.18	14114.2	18204.8	25428.5
6077	0	0	0	0	0	0	0	0	0
6079	160.283	309.66	537.071	957.314	1543.69	2635.75	3840.96	4961.85	6492.85
6081	87722.1	158159	221901	403535	636917	1.123e+06	1.89784e+06	2.45838e+06	3.45024e+06
6083	2486.24	4804.84	7546.36	12567.9	18159.7	24943.1	31079.5	43265.7	48079.1
6085	25042.2	42331.2	70074.8	117381	194005	348310	552207	799224	1.04799e+06
6087	457.921	917.168	1465.56	2679.69	4495.46	7590.04	12061.1	15749	20439.5
6095	16810.2	22732.2	34091.7	50585	73559.7	122756	183602	251134	357831
6097	7047.58	11162.5	16991.6	29073.6	43587.1	71887.9	107114	143407	185308
6111	526.685	955.872	1500.19	2521.14	3599.59	5300.09	6888.87	9429.54	10717.2
6113	0	0	0	0	0	0	0	0	0
9001	34590.2	56511.7	91022.3	131252	201439	301036	381230	476684	554421
9003	0	0	0	0	0	0	0	0	0
9007	2328.79	478.594	730.343	1173.07	1926.95	3214.4	4334.07	5823.27	7118.45
9009	25503	36021.2	55470.3	80904.7	119322	171871	210815	258999	299873
9011	2123.68	2862.19	4399.37	6998.84	11524.7	18789.2	26413.5	36784.7	45031
10001	9699.17	17010.5	30408.8	44767.1	71292.1	115888	161874	215985	256588
10003	14195.1	26310.6	53438.6	84440	145154	264202	381304	537693	641911
10005	33993.5	54479.4	87438.4	118769	187837	288999	403457	521740	632755
11001	9864.33	15030.8	25933.9	46361.8	77674.5	126267	200581	270139	320584
12005	8839.08	14015.5	22430.9	35653.2	60377.8	94728.9	134659	181221	241543
12009	6503.7	11934.6	19938.8	32414.6	49892.8	79362.6	108584	143807	187871
12011	16947.7	46011.5	112700	299949	729449	1.2804e+06	2.10597e+06	3.63202e+06	5.1759e+06
12015	236.648	366.382	646.191	1202.64	2027.23	4271.33	7444.66	11548.8	17251.7
12017	2670.35	3767.81	5290.08	9727.47	13942.8	18261.2	30727.5	38355.5	55131.4
12019	857.561	1802.74	3207.6	5616.34	9241.1	14963.5	19705	27561.8	36830.1
12021	92.9492	164.906	425.196	960.772	1985.17	4408.45	7890.18	12880.8	19027.8
12027	0	0	0	0	0	0	0	0	0
12029	73.1361	99.3006	141.964	214.174	306.488	441.648	634.73	899.504	1143.84
12031	13517.3	24148.8	35165.9	57311	82667.6	116816	149527	203875	255755
12033	0	0	0	0	0	0	0	0	0
12035	0	0	0	0	0	0	0	0	0
12037	402.666	540.165	751.607	1070.11	1590.13	2235.87	3242.7	4730.84	6209.61
12045	636.024	886.835	1230.72	1745.31	2595.38	3656.62	5692.44	8002.43	10555.8
12053	1584.98	2629.67	3115.34	6333.24	9935.9	18419	36894.4	48896.1	81523.7
12057	14691.1	22073.5	33054.6	66197.7	110194	211212	380803	531113	839530
12061	1207.62	3174.47	6257.06	12413.5	20551.3	29709.1	45581	61864.8	82067.3
12065	0	0	0	0	0	0	0	0	0
12069	0	0	0	0	0	0	0	0	0
12071	10592.2	13922.2	22972.7	37685.1	58615.8	123191	203408	316513	478101
12075	0.167104	0.226632	0.321748	0.480518	0.74159	1.05162	1.47927	2.0544	2.77867
12077	0	0	0	0	0	0	0	0	0
12081	1648.82	2395.35	3569.82	7270.7	13020	26592.6	45769.8	66750.4	103893
12083	0	0	0	0	0	0	0	0	0
12085	399.7	1234.71	2835.5	7344.15	15788.1	27327.1	50832.6	80904.9	119725
12086	72062.2	196579	568237	1.50397e+06	3.1558e+06	6.34967e+06	1.03466e+07	1.76902e+07	2.29189e+07
12087	5451.92	14133.7	40993.6	94693.6	208712	386599	678837	1.0532e+06	1.37368e+06
12089	829.64	1776.5	3232.57	6229.57	10447.1	16566.6	23538	35218.5	48120.1
12091	2085.15	3031.19	4574.77	6757.1	10397	15196.6	22933.5	0	0
12095	0	0	0	0	0	0	0	0	0
12099	3823.16	10361.8	24898.3	66235.1	163517	282369	464240	800069	1.15032e+06
12101	6435.98	10697.1	16481.2	33487.3	52507.5	97282.8	194747	257939	429785
12103	13706.6	22811.6	35193.9	72796.8	127268	252245	455622	644940	1.05536e+06
12107	0	0	0	0	0	0	0	0	0
12109	6003.54	12843.7	22623.3	39779.4	63192.6	107273	137623	191742	255485
12111	0	0	0	0	0	0	0	0	0
12113	0	0	0	0	0	0	0	0	0
12115	26754	38874	57954.9	117939	211434	432904	747152	1.09287e+06	1.69034e+06
12123	72.0289	97.7506	138.649	206.314	306.965	407.734	579.517	816.056	1022.19
12127	12608.7	24984.4	42510.6	68798.5	107616	180071	232075	311044	404025
12129	273.819	358.251	512.953	749.988	1119.74	1570.92	1843.96	2653.95	3450.15
12131	2593.6	3573.1	5153.31	7316.08	10961.8	15773.4	23617.3	31765.3	47980.5
13029	194.592	341.665	565.368	938.023	1423.02	1902.36	2566.27	3387.74	4136.53
13039	9993.23	19101.3	21124.6	36324.1	56581.4	81887.6	112670	160012	207968
13051	71871.5	130023	224682	382406	600791	832581	1.16519e+06	1.59754e+06	2.02817e+06
13103	0	0	0	0	0	0	0	0	0
13127	5480.8	12488.1	24729.4	44672.3	75623.4	104357	150772	209451	264754
13179	10461.5	24340	47694.1	84881.1	139855	191769	271846	371633	466203
13191	2152.44	4774.35	9189.61	16128.8	26575.3	36228.4	51471	70521.7	88620.7
22005	1728	2797.48	11630.7	43559	104083	211974	346886	475888	595728
22007	199.205	748.482	3649.82	13733.9	33931.2	58618.3	83031.3	100589	109676
22019	31644	72952	185954	464104	1.10909e+06	2.18531e+06	3.65616e+06	6.07737e+06	9.17824e+06
22023	411.91	1228.25	3916.73	11150.8	27509.8	50447.3	78932.8	106997	133606
22045	425.341	1384.37	6350.24	23167.7	56192	96589	133826	162552	178152
22047	37.3741	76.6927	318.428	1190.86	3052.56	6074.73	9434.77	13215.6	16354.7
22051	519520	1.70752e+06	8.67609e+06	3.28326e+07	8.07076e+07	1.40366e+08	2.05525e+08	2.56995e+08	2.97015e+08
22053	113.211	276.488	946.85	2459.11	5686.26	11385.5	18392.3	26237.9	34614.6
22057	37243.1	153193	823915	3.04889e+06	7.26669e+06	1.17475e+07	1.62809e+07	1.93651e+07	2.13512e+07
22063	434.867	968.467	4131.96	15898.2	38382.6	80979.5	138519	195019	252600
22071	6.19885e+06	1.43609e+07	3.43632e+07	7.79532e+07	1.41412e+08	2.35078e+08	3.48935e+08	4.6722e+08	6.08262e+08
22075	22659	52988.9	204896	766949	2.1808e+06	4.27639e+06	6.65691e+06	9.11084e+06	1.1489e+07
22087	42350.2	93781.4	333544	1.28264e+06	3.65691e+06	7.45737e+06	1.19721e+07	1.67546e+07	2.16967e+07
22089	43365.7	146955	772484	2.91941e+06	7.12854e+06	1.2291e+07	1.7985e+07	2.24478e+07	2.59206e+07
22093	81.173	213.788	976.728	3601.61	8471.12	15299.2	22879.7	28872.9	33687.3
22095	0	0	0	0	0	0	0	0	0
22099	3.89635	9.50689	42.472	161.06	415.111	794.676	1208.76	1614.37	1898.82
22101	47503.2	200171	922268	3.36113e+06	7.81385e+06	1.29419e+07	1.75249e+07	2.07449e+07	2.26033e+07
22103	39634.3	87420.9	206647	456737	788324	1.31316e+06	1.9328e+06	2.55576e+06	3.29213e+06
22105	0	0	0	0	0	0	0	0	0
22109	43114.1	181004	658803	2.44694e+06	5.85455e+06	9.59477e+06	1.32873e+07	1.58514e+07	1.74863e+07
22113	2875.24	8639.68	32107.7	95899.4	212547	360800	512842	642070	736350
23005	28794.9	37638.6	42188	54014.7	72072.9	85203.1	101246	114606	126566
23009	1572.64	1976.5	2386.74	2857.47	3574.22	4296.39	4841.64	5272.25	5619.21
23011	0	0	0	0	0	0	0	0	0
23013	916.814	1200.1	1369.56	1558.74	1971.03	2154.9	2422.54	2630.01	2698.86
23015	1599.74	2122.66	2411.75	2837.21	3684.09	4051.43	4715.99	5199.12	5423.24
23019	0	0	0	0	0	0	0	0	0
23023	9084.65	12162.7	14414.3	18348.9	24293.9	27872.5	33858.4	38340.1	42222.8
23027	0	0	0	0	0	0	0	0	0
23029	1700.54	2159.72	2583.77	3258.5	4118.34	5048.76	5686.97	6500.82	7183.73
23031	16452.3	21327.7	23284.7	28964.2	38188.1	44205.9	50983.7	56817.6	61352.8
24003	25296.5	41905.7	73601.7	130061	229278	381902	577239	821228	1.02503e+06
24005	2875.53	4625.55	7549.78	12441.8	20411	33294.6	47751	66712.4	84888.4
24009	687.817	1289.26	2861.91	5986.46	12170.1	21789.7	36804.6	53910.4	64873
24011	400.255	806.416	1615.8	2435.33	4581.43	8794.3	14117.8	20157.5	25551.9
24015	734.28	1201.79	2140.05	3344.84	5577.32	9872.42	12906.1	18143.7	22070
24017	262.972	401.267	698.507	1248.84	2149.57	3489.93	5521.25	7461.02	8828.21
24019	4975.76	9851.05	20518.7	37136	73689.3	136558	226732	329562	409361
24025	6233.39	10027	16365.9	26970.5	44245.9	72174.2	103512	144615	184016
24029	820.519	1275.11	2113.79	3325.64	5455.02	9246.55	13209.4	18370.5	22643.9
24033	147.61	280.778	609.011	1260.89	2503.27	4497.51	7560.06	11036.5	13419.1
24035	2391.66	3780.76	6622.14	10705	18254.5	30754	45050.6	61997.3	73862.4
24037	689.16	1097.49	2290.05	4466.44	8577.62	14554.3	23388.3	33259.4	39584.9
24039	7114.9	12966.9	22862	34246.7	57913.7	95920	144316	194671	241696
24041	895.778	1446.43	2902.32	5290.09	10241.8	18351.8	30753.8	44518.7	53739.7
24045	4903.37	11890.2	26598.4	44124.6	90819.7	185538	319520	469141	610337
24047	77906.7	123603	197952	270482	430837	670473	947452	1.23778e+06	1.51217e+06
24510	269.368	447.512	741.86	1255.72	2094.62	3433.48	4950.71	6985.54	8941.02
25001	20304.5	33103.2	52853.4	84915.8	164852	250931	419240	571964	759242
25005	25875.8	45725.6	76881.8	128130	237570	369715	568960	820634	1.02887e+06
25007	729.815	1367.05	2283.6	3511.67	7070.8	11152.3	18668.7	25275	34092
25009	301585	455816	586009	825537	1.2279e+06	1.51584e+06	1.9144e+06	2.27285e+06	2.6064e+06
25017	1.05224e+06	1.59053e+06	2.04243e+06	2.75331e+06	4.10677e+06	5.06701e+06	6.19527e+06	7.12488e+06	8.16454e+06
25019	355.817	610.198	996.138	1550.44	2872.38	4318.67	6970.22	9353.68	12193.6
25021	286377	432505	554993	752204	1.12034e+06	1.38093e+06	1.70478e+06	1.96861e+06	2.25306e+06
25023	96497.7	150599	207265	280980	411684	519676	682128	815837	948206
25025	1.96212e+06	2.96661e+06	3.81148e+06	5.20472e+06	7.75908e+06	9.57557e+06	1.17741e+07	1.36183e+07	1.56117e+07
28045	18588	39831.2	87003.9	172965	308980	541621	817229	1.06949e+06	621093
28047	119877	239110	447152	903103	1.62066e+06	2.68868e+06	4.09296e+06	5.55488e+06	7.47019e+06
28059	23199	30511.5	61432.9	115793	241849	424643	718692	1.06008e+06	1.60316e+06
33015	22420.8	32530.2	40719.5	56392.2	81540.6	99036.4	123471	140875	157566
33017	223.907	305.159	367.355	502.028	686.501	822.151	1012.05	1122.91	1213.89
34001	86831.2	156412	272102	420291	679626	1.05939e+06	1.49831e+06	1.95612e+06	2.3852e+06
34003	623931	985612	1.5977e+06	2.3787e+06	3.71401e+06	5.27405e+06	7.02182e+06	8.84856e+06	1.0696e+07
34005	107374	180375	315061	497222	835620	1.32223e+06	1.88894e+06	2.51153e+06	3.11284e+06
34007	120700	203461	353400	535642	875065	1.41346e+06	1.98236e+06	2.62387e+06	3.15881e+06
34009	69325.1	147779	286077	476033	811515	1.3137e+06	1.91e+06	2.5245e+06	3.08583e+06
34011	4157.33	7959.25	15355.4	24050.5	39128.9	64799.2	91110	121934	144387
34013	208512	326109	599190	985796	1.70556e+06	2.65218e+06	3.73741e+06	5.10418e+06	6.39565e+06
34015	10170.7	16373.2	28391.6	41584	64982.4	106242	146241	195460	230726
34017	199353	308461	560734	912668	1.56093e+06	2.39855e+06	3.3372e+06	4.49057e+06	5.53401e+06
34021	0	0	0	0	0	0	0	0	0
34023	237922	367894	668321	1.08703e+06	1.85776e+06	2.85244e+06	3.96536e+06	5.33051e+06	6.56165e+06
34025	114865	182006	328107	527316	881560	1.32739e+06	1.83328e+06	2.42788e+06	2.98312e+06
34029	47021.9	83020.6	148929	236555	389965	602967	853293	1.12169e+06	1.36292e+06
34033	9372.24	17413.6	35452.8	56166.8	96831.3	176796	256019	362253	433887
34035	0	0	0	0	0	0	0	0	0
34039	1933.09	2990.12	5433.76	8841.19	0	0	0	0	0
36001	0	0	0	0	0	0	0	0	0
36005	91199.8	156545	244391	370463	581718	834925	1.16488e+06	1.41785e+06	1.6927e+06
36021	0	0	0	0	0	0	0	0	0
36027	0	0	0	0	0	0	0	0	0
36039	0	0	0	0	0	0	0	0	0
36047	78741.3	145511	249167	410277	706206	1.08926e+06	1.61307e+06	2.06489e+06	2.57531e+06
36059	176812	303895	475054	721077	1.1339e+06	1.62991e+06	2.27773e+06	2.77769e+06	3.32334e+06
36061	315924	571561	983853	1.61465e+06	2.77016e+06	4.25786e+06	6.24199e+06	8.00442e+06	9.93186e+06
36071	0	0	0	0	0	0	0	0	0
36079	0	0	0	0	0	0	0	0	0
36081	313012	542100	853884	1.30602e+06	2.07062e+06	3.00161e+06	4.23265e+06	5.21616e+06	6.31461e+06
36083	888.642	1066.63	1504.7	2108.69	2937.87	4057.16	4414.97	5655.95	6316.52
36085	9009.22	13925.6	25288	41115.6	70238.2	107798	149787	201242	247564
36087	599.664	962.191	1518.71	2176.57	3272.85	4632.05	5889.72	7312.43	8705.87
36103	6319.16	11353.6	20481.2	35878.3	69563.5	125082	189571	277913	364466
36111	779.2	1223.52	1922.29	2731.43	4153.45	5695.97	7302.86	9104.3	11155.3
36119	0	0	0	0	0	0	0	0	0
37013	14690	29596.2	66208.7	110837	220679	391343	646488	877202	1.23342e+06
37015	8016.34	12714.2	20489.7	31802.2	50749.5	75209.9	110784	148681	188862
37019	2715.65	4571.57	8206.83	13675.7	24629.5	41086.4	60334.1	86420	118182
37029	2711.48	4543.25	7590.9	12541.2	20312.4	27938.2	40259.7	56444.8	65418.8
37031	8085.19	15425.4	28785.1	45958.8	89805.4	153970	231818	308527	435636
37041	8300.52	13583.3	22260.1	36357.9	58701	80094.7	114788	160776	187058
37049	1509.37	3002.07	6405.27	10532.8	19379.1	33724.9	51258.8	68728.9	93232.5
37053	20020.2	32635.2	54773.3	90560.3	146077	205887	303218	426465	513148
37055	23815.5	38726	82465	158916	342688	734031	1.21351e+06	1.95016e+06	2.95598e+06
37073	515.896	872.027	1460.07	2428.61	3983.36	5526.74	8074.14	11607.7	13756.9
37091	6684.99	9821.51	14466.2	21682.5	33122.3	46104.4	66435.9	89617.2	108042
37095	49295.7	101021	228734	391855	813498	1.46722e+06	2.46108e+06	3.38006e+06	4.84857e+06
37103	0	0	0	0	0	0	0	0	0
37129	15101.7	27490.8	49967.9	81235.1	147841	264960	416670	581861	799704
37133	3486.24	7320.29	14839.6	25120.1	46122.1	82034.7	126481	172184	229657
37137	824	1641.84	3603.76	5877.63	11700.4	20004.2	32093	42323.7	59619.1
37139	59058.3	101214	171953	289199	477491	665200	973567	1.39603e+06	1.64376e+06
37141	2825.55	4871.68	8779.36	14152.2	25550.4	45469.8	68914.1	95639.8	130619
37143	9003.65	15275.7	25653.2	42618.9	69457.4	95467.1	137729	194648	225896
37147	45.8094	99.564	233.218	398.692	736.101	1307.28	2003.82	2703.04	3564.44
37177	70931.4	122379	224878	343712	605398	956559	1.46022e+06	1.88463e+06	2.54761e+06
37187	3542.61	5525.95	9375.2	13504.2	22835.7	35060.5	52458.6	67404.1	91723.5
41007	18086.7	22329.8	25986.6	30303.1	35718.4	42278.2	52509.3	60672.3	70424.6
41009	1136.41	1450.98	1723.71	2068.37	2464.19	2947.69	3580.06	4146.35	4749.72
41011	12065.5	13239.9	15800.6	19799.8	25533	32829.5	40815.1	48940	59247.6
41015	44.833	49.991	59.7878	69.6551	94.4893	119.656	141.963	184.801	219.729
41019	629.297	763.826	944.619	1195.06	1532.38	1930.6	2389.12	2871.26	3514.68
41039	335.969	430.147	530.39	665.729	843.012	1010.85	1275.15	1509.69	1847.33
41041	755.401	937.378	1125.82	1385.17	1736.55	2048.71	2604.72	3064.06	3796.71
41051	2061.73	2547.53	2956.89	3537.67	4262.46	5095.06	5808.69	6810.68	7735.88
41057	1313.21	1757.16	2019.39	2513.13	2959.37	3754.01	4724.22	5584.34	6629.55
42017	0	0	0	0	0	0	0	0	0
42029	0	0	0	0	0	0	0	0	0
42045	66326.1	107314	187519	277493	439728	726475	1.02042e+06	1.4017e+06	1.67292e+06
42091	0	0	0	0	0	0	0	0	0
42101	109453	173847	290054	444084	702516	1.07068e+06	1.53815e+06	2.09461e+06	2.49132e+06
44001	9368.95	16672.8	28876.2	48922.3	80232.6	115604	161347	221251	261127
44003	0	0	0	0	0	0	0	0	0
44005	442.424	784.196	1351.64	2277.95	3713.77	5316.63	7367.59	10030.4	11755.6
44007	0	0	0	0	0	0	0	0	0
44009	3482.04	6173.76	10645.1	17947.6	29273.8	41929.4	58136.3	79191.6	92864.6
45013	41462.4	72917.6	133871	213547	325453	455069	620584	828351	1.08552e+06
45015	15921.7	29587.2	52410.6	80467.6	89732.6	127940	178552	245012	310561
45019	135976	251822	477390	760957	1.23126e+06	1.74967e+06	2.41861e+06	3.3049e+06	4.3105e+06
45029	1649.24	3151.59	6162.85	10236.6	17302	25397.6	36345.2	50599.4	67488.7
45043	3116.13	5289.52	8723.95	12806.3	21786.2	30616.8	42029.7	56482.7	70045.2
45051	7143.2	12212.2	20214.8	31152.9	52127.1	72563.1	98925.5	133920	166041
45053	1339.95	2331	4026.95	6726.53	10298.3	14223.2	19138	25182.7	31430.3
48007	36425.4	106948	347843	983828	2.27515e+06	4.1601e+06	6.72897e+06	9.59337e+06	1.16337e+07
48039	671469	1.86358e+06	5.58581e+06	1.51136e+07	3.38099e+07	5.96808e+07	9.10406e+07	1.21552e+08	1.44406e+08
48057	22770.7	89535.4	383949	1.08575e+06	2.4846e+06	4.55857e+06	6.44582e+06	7.78539e+06	8.46502e+06
48061	21701.4	52082.4	125344	287225	651816	1.15176e+06	1.92626e+06	3.00359e+06	4.51907e+06
48071	156133	366205	989348	2.17936e+06	4.33316e+06	6.90591e+06	1.08056e+07	1.48052e+07	1.96598e+07
48167	462921	1.14272e+06	3.25645e+06	8.48108e+06	1.88414e+07	3.3281e+07	5.36311e+07	7.48743e+07	9.52969e+07
48201	2.08145e+06	5.07264e+06	1.29029e+07	2.8871e+07	5.79576e+07	9.69348e+07	1.44696e+08	1.96551e+08	2.43585e+08
48239	28509.8	92183.5	374032	1.0547e+06	2.46485e+06	4.49121e+06	6.72552e+06	8.46547e+06	9.55924e+06
48245	1.18908e+06	2.82386e+06	7.92875e+06	2.09795e+07	5.12014e+07	9.33025e+07	1.61867e+08	2.4599e+08	3.59024e+08
48261	0	0	0	0	0	0	0	0	0
48273	5339.73	11786.2	26772.1	60559.1	126075	223038	376753	595810	836407
48321	67150.6	212018	697584	1.93046e+06	4.21933e+06	7.36192e+06	1.09326e+07	1.41892e+07	1.67652e+07
48355	14757.4	35149.7	79786.6	184306	433314	814260	1.43417e+06	2.37174e+06	3.42167e+06
48361	55408.4	120857	297773	746994	1.82656e+06	3.60982e+06	6.1031e+06	1.03568e+07	1.63817e+07
48391	6959.93	19685	58779.2	182653	432559	890273	1.50088e+06	2.29783e+06	3.02386e+06
48409	17536.2	44390.3	107888	297006	685351	1.35804e+06	2.34873e+06	3.72411e+06	5.35352e+06
48469	0	0	0	0	0	0	0	0	0
48489	0	0	0	0	0	0	0	0	0
51001	35968.5	57204.7	92744.4	140557	232165	379816	599281	810363	1.01471e+06
51013	66.5443	109.26	196.414	379.19	668.631	1175.67	2029.11	2882.56	3720.4
51033	0	0	0	0	0	0	0	0	0
51036	0	0	0	0	0	0	0	0	0
51041	44384.9	60925.4	96400.9	143559	216611	303965	424193	592911	716887
51057	22911.1	35763.5	64484.7	120326	223337	405923	686591	966792	1.28914e+06
51059	4891.64	7443.49	12506.1	22578.9	37200.5	61227.9	98120	131583	159157
51073	136412	214036	394796	737610	1.37813e+06	2.56522e+06	4.19962e+06	5.69726e+06	7.631e+06
51087	0	0	0	0	0	0	0	0	0
51093	84671.9	131986	210330	339270	549423	776841	1.14821e+06	1.64936e+06	1.97469e+06
51095	7377.71	11544.7	21228.5	39532.1	73603.3	136672	224842	303974	405890
51097	1376.84	2193.4	4244.53	8061.73	15203.7	27724.6	46120.4	65782	87734.5
51099	0	0	0	0	0	0	0	0	0
51101	18293.2	28134.7	51553.5	87841.3	150996	243940	381876	560304	718104
51103	13991	20489.3	36846.6	69169.7	132246	253362	430409	597824	815739
51115	211464	331761	611892	1.08594e+06	2.02809e+06	3.4656e+06	5.71049e+06	7.7271e+06	1.03314e+07
51119	0	0	0	0	0	0	0	0	0
51127	265.305	404.859	744.732	1315.49	2301.29	3851.46	5978.18	8266.32	10359.2
51131	2922.52	4915.11	8297.97	13193	23081.7	39827.2	66254.3	92568.3	118224
51133	529.892	739.603	1261.46	2256.94	4125.63	7486.63	12156	16299.6	21182.9
51149	0	0	0	0	0	0	0	0	0
51153	0	0	0	0	0	0	0	0	0
51159	3363.28	4973.6	8784.93	15898.5	29229.3	53074.1	87366.7	118872	152960
51179	0	0	0	0	0	0	0	0	0
51181	11351.9	15613.6	24496.6	38275.4	60018.2	91271.7	130193	166412	205527
51193	0	0	0	0	0	0	0	0	0
51199	28074.3	40171.1	66533.4	111705	188693	316144	485915	642800	845193
51510	14992.7	23092.5	38957	70637.4	116922	193368	314090	419955	510840
51550	122722	194667	308935	496082	799376	1.09945e+06	1.61496e+06	2.35807e+06	2.79086e+06
51650	117207	160996	254551	407093	653014	1.03768e+06	1.51021e+06	1.88831e+06	2.37198e+06
51670	0	0	0	0	0	0	0	0	0
51700	23831.7	32879.5	51819.5	82581.1	131944	207229	246770	311120	386829
51710	391999	619321	978208	1.56266e+06	2.5035e+06	3.42107e+06	4.9971e+06	7.24856e+06	8.52637e+06
51735	4131.04	5673.61	8968.82	14339.7	22995.5	36531.6	53152.7	66822.3	83958.4
51740	44192.9	69595.1	101344	160964	256203	347718	503965	725429	847120
51760	0	0	0	0	0	0	0	0	0
51800	10183.6	16365.7	26369.3	43037	70589.4	98909.4	148340	220665	265632
51810	41184.2	64413.9	100848	147012	232070	320238	471405	672509	798135
51830	0	0	0	0	0	0	0	0	0
53009	165.067	173.299	181.634	209.027	244.005	283.524	305.39	351.102	405.338
53011	397.56	491.235	567.147	682.164	817.654	977.446	1103.2	1306.79	1470
53015	139681	181356	233459	293233	365920	429299	548555	627691	711429
53027	74156.6	84187.6	94247.7	107653	121618	140929	161988	182444	207590
53029	2108.53	2534.98	2728.41	3474.13	3808.71	4597.16	5380.25	6372.88	7121.21
53031	300.159	328.017	352.785	422.554	476.389	600.164	677.366	787.402	927.046
53033	4374.02	5715.46	7590.62	10164.8	13147.2	17785.1	21487.1	27368.6	32908.3
53035	1207.56	1505.4	1707.15	2142.9	2509.2	3506.22	4154.52	4945.99	5894.21
53045	350.492	422.368	493.774	630.651	745.903	980.073	1160.69	1390.3	1682.92
53049	1486.01	1651.05	1840.28	1982.33	2309.31	2592.79	3167.82	3577.62	4058.37
53053	3828.36	5122.39	6712.98	8947.32	11482.7	15199.1	19312.4	23863.6	28951.8
53055	32.9007	34.7953	34.6355	40.2038	43.5876	50.1969	55.8314	64.8476	70.745
53057	21598.4	30000.4	38761.6	51308.3	64032.3	84377.4	104331	128315	143635
53059	0	0	0	0	0	0	0	0	0
53061	10623.6	13788.4	17410.9	22418.9	27917.7	36759.7	44625.1	55823.4	64339.6
53067	0	0	0	0	0	0	0	0	0
53069	664.353	745.373	866.632	988.273	1216.22	1424.84	1840.65	2121.22	2422.56
53073	1359.02	1583.39	1782.67	2161.17	2528.71	3109.52	3667.99	4359.8	4817.23

## Sheet: low SLR - DA
FIPS\year	2020	2030	2040	2050	2060	2070	2080	2090	2100
1003	0	0	0	0	0	0	0	0	0
1097	0	0	0	0	0	0	0	0	0
6001	0	0	0	0	0	0	0	0	0
6013	0	0	0	0	0	0	0	0	0
6015	0	0	0	0	0	0	0	0	0
6023	0	0	0	0	0	0	0	0	0
6037	0	0	0	0	0	0	0	0	0
6041	0	0	0	0	0	0	0	0	0
6045	0	0	0	0	0	0	0	0	0
6053	0	0	0	0	0	0	0	0	0
6055	0	0	0	0	0	0	0	0	0
6059	0	0	0	0	0	0	0	0	0
6067	0	0	0	0	0	0	0	0	0
6073	0	0	0	0	0	0	0	0	0
6075	0	0	0	0	0	0	0	0	0
6077	0	0	0	0	0	0	0	0	0
6079	0	0	0	0	0	0	0	0	0
6081	0	0	0	0	0	0	0	0	0
6083	0	0	0	0	0	0	0	0	0
6085	0	0	0	0	0	0	0	0	0
6087	0	0	0	0	0	0	0	0	0
6095	0	0	0	0	0	0	0	0	0
6097	0	0	0	0	0	0	0	0	0
6111	0	0	0	0	0	0	0	0	0
6113	0	0	0	0	0	0	0	0	0
9001	0	0	0	0	0	0	0	0	0
9003	0	0	0	0	0	0	0	0	0
9007	0	0	0	0	0	0	0	0	0
9009	0	0	0	0	0	0	0	0	0
9011	0	0	0	0	0	0	0	0	0
10001	0	0	0	0	0	0	0	0	0
10003	0	0	0	0	0	0	0	0	0
10005	0	0	0	0	0	0	0	0	0
11001	0	0	0	0	0	0	0	0	0
12005	0	0	0	0	0	0	0	0	0
12009	0	0	0	0	0	0	0	0	0
12011	0	0	0	0	0	0	0	0	0
12015	0	0	0	0	0	0	0	0	0
12017	0	0	0	0	0	0	0	0	0
12019	0	0	0	0	0	0	0	0	0
12021	0	0	0	0	0	0	0	0	0
12027	0	0	0	0	0	0	0	0	0
12029	0	0	0	0	0	0	0	0	0
12031	0	0	0	0	0	0	0	0	0
12033	0	0	0	0	0	0	0	0	0
12035	0	0	0	0	0	0	0	0	0
12037	0	0	0	0	0	0	0	0	0
12045	0	0	0	0	0	0	0	0	0
12053	0	0	0	0	0	0	0	0	0
12057	0	0	0	0	0	0	0	0	0
12061	0	0	0	0	0	0	0	0	0
12065	0	0	0	0	0	0	0	0	0
12069	0	0	0	0	0	0	0	0	0
12071	0	0	0	0	0	0	0	0	0
12075	0	0	0	0	0	0	0	0	0
12077	0	0	0	0	0	0	0	0	0
12081	0	0	0	0	0	0	0	0	0
12083	0	0	0	0	0	0	0	0	0
12085	0	0	0	0	0	0	0	0	0
12086	0	0	0	0	0	0	0	0	0
12087	0	0	0	0	0	0	0	0	0
12089	0	0	0	0	0	0	0	0	0
12091	0	0	0	0	0	0	0	0	0
12095	0	0	0	0	0	0	0	0	0
12099	0	0	0	0	0	0	0	0	0
12101	0	0	0	0	0	0	0	0	0
12103	0	0	0	0	0	0	0	0	0
12107	0	0	0	0	0	0	0	0	0
12109	0	0	0	0	0	0	0	0	0
12111	0	0	0	0	0	0	0	0	0
12113	0	0	0	0	0	0	0	0	0
12115	0	0	0	0	0	0	0	0	0
12123	0	0	0	0	0	0	0	0	0
12127	0	0	0	0	0	0	0	0	0
12129	0	0	0	0	0	0	0	0	0
12131	0	0	0	0	0	0	0	0	0
13029	0	0	0	0	0	0	0	0	0
13039	0	0	0	0	0	0	0	0	0
13051	0	0	0	0	0	0	0	0	0
13103	0	0	0	0	0	0	0	0	0
13127	0	0	0	0	0	0	0	0	0
13179	0	0	0	0	0	0	0	0	0
13191	0	0	0	0	0	0	0	0	0
22005	0	0	0	0	0	0	0	0	0
22007	0	0	0	0	0	0	0	0	0
22019	0	0	0	0	0	0	0	0	0
22023	0	0	0	0	0	0	0	0	0
22045	0	0	0	0	0	0	0	0	0
22047	0	0	0	0	0	0	0	0	0
22051	0	0	0	0	0	0	0	0	0
22053	0	0	0	0	0	0	0	0	0
22057	0	0	0	0	0	0	0	0	0
22063	0	0	0	0	0	0	0	0	0
22071	0	0	0	0	0	0	0	0	0
22075	0	0	0	0	0	0	0	0	0
22087	0	0	0	0	0	0	0	0	0
22089	0	0	0	0	0	0	0	0	0
22093	0	0	0	0	0	0	0	0	0
22095	0	0	0	0	0	0	0	0	0
22099	0	0	0	0	0	0	0	0	0
22101	0	0	0	0	0	0	0	0	0
22103	0	0	0	0	0	0	0	0	0
22105	0	0	0	0	0	0	0	0	0
22109	0	0	0	0	0	0	0	0	0
22113	0	0	0	0	0	0	0	0	0
23005	0	0	0	0	0	0	0	0	0
23009	0	0	0	0	0	0	0	0	0
23011	0	0	0	0	0	0	0	0	0
23013	0	0	0	0	0	0	0	0	0
23015	0	0	0	0	0	0	0	0	0
23019	0	0	0	0	0	0	0	0	0
23023	0	0	0	0	0	0	0	0	0
23027	0	0	0	0	0	0	0	0	0
23029	0	0	0	0	0	0	0	0	0
23031	0	0	0	0	0	0	0	0	0
24003	0	0	0	0	0	0	0	0	0
24005	0	0	0	0	0	0	0	0	0
24009	0	0	0	0	0	0	0	0	0
24011	0	0	0	0	0	0	0	0	0
24015	0	0	0	0	0	0	0	0	0
24017	0	0	0	0	0	0	0	0	0
24019	0	0	0	0	0	0	0	0	0
24025	0	0	0	0	0	0	0	0	0
24029	0	0	0	0	0	0	0	0	0
24033	0	0	0	0	0	0	0	0	0
24035	0	0	0	0	0	0	0	0	0
24037	0	0	0	0	0	0	0	0	0
24039	0	0	0	0	0	0	0	0	0
24041	0	0	0	0	0	0	0	0	0
24045	0	0	0	0	0	0	0	0	0
24047	0	0	0	0	0	0	0	0	0
24510	0	0	0	0	0	0	0	0	0
25001	0	0	0	0	0	0	0	0	0
25005	0	0	0	0	0	0	0	0	0
25007	0	0	0	0	0	0	0	0	0
25009	0	0	0	0	0	0	0	0	0
25017	0	0	0	0	0	0	0	0	0
25019	0	0	0	0	0	0	0	0	0
25021	0	0	0	0	0	0	0	0	0
25023	0	0	0	0	0	0	0	0	0
25025	0	0	0	0	0	0	0	0	0
28045	0	0	0	0	0	0	0	0	0
28047	0	0	0	0	0	0	0	0	0
28059	0	0	0	0	0	0	0	0	0
33015	0	0	0	0	0	0	0	0	0
33017	0	0	0	0	0	0	0	0	0
34001	0	0	0	0	0	0	0	0	0
34003	0	0	0	0	0	0	0	0	0
34005	0	0	0	0	0	0	0	0	0
34007	0	0	0	0	0	0	0	0	0
34009	0	0	0	0	0	0	0	0	0
34011	0	0	0	0	0	0	0	0	0
34013	0	0	0	0	0	0	0	0	0
34015	0	0	0	0	0	0	0	0	0
34017	0	0	0	0	0	0	0	0	0
34021	0	0	0	0	0	0	0	0	0
34023	0	0	0	0	0	0	0	0	0
34025	0	0	0	0	0	0	0	0	0
34029	0	0	0	0	0	0	0	0	0
34033	0	0	0	0	0	0	0	0	0
34035	0	0	0	0	0	0	0	0	0
34039	0	0	0	0	0	0	0	0	0
36001	0	0	0	0	0	0	0	0	0
36005	0	0	0	0	0	0	0	0	0
36021	0	0	0	0	0	0	0	0	0
36027	0	0	0	0	0	0	0	0	0
36039	0	0	0	0	0	0	0	0	0
36047	0	0	0	0	0	0	0	0	0
36059	0	0	0	0	0	0	0	0	0
36061	0	0	0	0	0	0	0	0	0
36071	0	0	0	0	0	0	0	0	0
36079	0	0	0	0	0	0	0	0	0
36081	0	0	0	0	0	0	0	0	0
36083	0	0	0	0	0	0	0	0	0
36085	0	0	0	0	0	0	0	0	0
36087	0	0	0	0	0	0	0	0	0
36103	0	0	0	0	0	0	0	0	0
36111	0	0	0	0	0	0	0	0	0
36119	0	0	0	0	0	0	0	0	0
37013	0	0	0	0	0	0	0	0	0
37015	0	0	0	0	0	0	0	0	0
37019	0	0	0	0	0	0	0	0	0
37029	0	0	0	0	0	0	0	0	0
37031	0	0	0	0	0	0	0	0	0
37041	0	0	0	0	0	0	0	0	0
37049	0	0	0	0	0	0	0	0	0
37053	0	0	0	0	0	0	0	0	0
37055	0	0	0	0	0	0	0	0	0
37073	0	0	0	0	0	0	0	0	0
37091	0	0	0	0	0	0	0	0	0
37095	0	0	0	0	0	0	0	0	0
37103	0	0	0	0	0	0	0	0	0
37129	0	0	0	0	0	0	0	0	0
37133	0	0	0	0	0	0	0	0	0
37137	0	0	0	0	0	0	0	0	0
37139	0	0	0	0	0	0	0	0	0
37141	0	0	0	0	0	0	0	0	0
37143	0	0	0	0	0	0	0	0	0
37147	0	0	0	0	0	0	0	0	0
37177	0	0	0	0	0	0	0	0	0
37187	0	0	0	0	0	0	0	0	0
41007	0	0	0	0	0	0	0	0	0
41009	0	0	0	0	0	0	0	0	0
41011	0	0	0	0	0	0	0	0	0
41015	0	0	0	0	0	0	0	0	0
41019	0	0	0	0	0	0	0	0	0
41039	0	0	0	0	0	0	0	0	0
41041	0	0	0	0	0	0	0	0	0
41051	0	0	0	0	0	0	0	0	0
41057	0	0	0	0	0	0	0	0	0
42017	0	0	0	0	0	0	0	0	0
42029	0	0	0	0	0	0	0	0	0
42045	0	0	0	0	0	0	0	0	0
42091	0	0	0	0	0	0	0	0	0
42101	0	0	0	0	0	0	0	0	0
44001	0	0	0	0	0	0	0	0	0
44003	0	0	0	0	0	0	0	0	0
44005	0	0	0	0	0	0	0	0	0
44007	0	0	0	0	0	0	0	0	0
44009	0	0	0	0	0	0	0	0	0
45013	0	0	0	0	0	0	0	0	0
45015	0	0	0	0	0	0	0	0	0
45019	0	0	0	0	0	0	0	0	0
45029	0	0	0	0	0	0	0	0	0
45043	0	0	0	0	0	0	0	0	0
45051	0	0	0	0	0	0	0	0	0
45053	0	0	0	0	0	0	0	0	0
48007	0	0	0	0	0	0	0	0	0
48039	0	0	0	0	0	0	0	0	0
48057	0	0	0	0	0	0	0	0	0
48061	0	0	0	0	0	0	0	0	0
48071	0	0	0	0	0	0	0	0	0
48167	0	0	0	0	0	0	0	0	0
48201	0	0	0	0	0	0	0	0	0
48239	0	0	0	0	0	0	0	0	0
48245	0	0	0	0	0	0	0	0	0
48261	0	0	0	0	0	0	0	0	0
48273	0	0	0	0	0	0	0	0	0
48321	0	0	0	0	0	0	0	0	0
48355	0	0	0	0	0	0	0	0	0
48361	0	0	0	0	0	0	0	0	0
48391	0	0	0	0	0	0	0	0	0
48409	0	0	0	0	0	0	0	0	0
48469	0	0	0	0	0	0	0	0	0
48489	0	0	0	0	0	0	0	0	0
51001	0	0	0	0	0	0	0	0	0
51013	0	0	0	0	0	0	0	0	0
51033	0	0	0	0	0	0	0	0	0
51036	0	0	0	0	0	0	0	0	0
51041	0	0	0	0	0	0	0	0	0
51057	0	0	0	0	0	0	0	0	0
51059	0	0	0	0	0	0	0	0	0
51073	0	0	0	0	0	0	0	0	0
51087	0	0	0	0	0	0	0	0	0
51093	0	0	0	0	0	0	0	0	0
51095	0	0	0	0	0	0	0	0	0
51097	0	0	0	0	0	0	0	0	0
51099	0	0	0	0	0	0	0	0	0
51101	0	0	0	0	0	0	0	0	0
51103	0	0	0	0	0	0	0	0	0
51115	0	0	0	0	0	0	0	0	0
51119	0	0	0	0	0	0	0	0	0
51127	0	0	0	0	0	0	0	0	0
51131	0	0	0	0	0	0	0	0	0
51133	0	0	0	0	0	0	0	0	0
51149	0	0	0	0	0	0	0	0	0
51153	0	0	0	0	0	0	0	0	0
51159	0	0	0	0	0	0	0	0	0
51179	0	0	0	0	0	0	0	0	0
51181	0	0	0	0	0	0	0	0	0
51193	0	0	0	0	0	0	0	0	0
51199	0	0	0	0	0	0	0	0	0
51510	0	0	0	0	0	0	0	0	0
51550	0	0	0	0	0	0	0	0	0
51650	0	0	0	0	0	0	0	0	0
51670	0	0	0	0	0	0	0	0	0
51700	0	0	0	0	0	0	0	0	0
51710	0	0	0	0	0	0	0	0	0
51735	0	0	0	0	0	0	0	0	0
51740	0	0	0	0	0	0	0	0	0
51760	0	0	0	0	0	0	0	0	0
51800	0	0	0	0	0	0	0	0	0
51810	0	0	0	0	0	0	0	0	0
51830	0	0	0	0	0	0	0	0	0
53009	0	0	0	0	0	0	0	0	0
53011	0	0	0	0	0	0	0	0	0
53015	0	0	0	0	0	0	0	0	0
53027	0	0	0	0	0	0	0	0	0
53029	0	0	0	0	0	0	0	0	0
53031	0	0	0	0	0	0	0	0	0
53033	0	0	0	0	0	0	0	0	0
53035	0	0	0	0	0	0	0	0	0
53045	0	0	0	0	0	0	0	0	0
53049	0	0	0	0	0	0	0	0	0
53053	0	0	0	0	0	0	0	0	0
53055	0	0	0	0	0	0	0	0	0
53057	0	0	0	0	0	0	0	0	0
53059	0	0	0	0	0	0	0	0	0
53061	0	0	0	0	0	0	0	0	0
53067	0	0	0	0	0	0	0	0	0
53069	0	0	0	0	0	0	0	0	0
53073	0	0	0	0	0	0	0	0	0

## Sheet: intlow SLR - RAA
FIPS\year	2020	2030	2040	2050	2060	2070	2080	2090	2100
1003	10860.2	14432.2	25445.2	44318.5	87928.4	150430	272728	414455	637630
1097	18374	33472.7	72140.3	164249	360432	713677	1.26316e+06	2.12645e+06	3.08775e+06
6001	47652.9	79130.3	159545	300159	592301	1.0933e+06	1.82291e+06	2.85331e+06	4.12894e+06
6013	8198.45	12587.4	21793.2	38341.3	72734.7	144896	261186	447748	714149
6015	0	0	0	0	0	0	0	0	0
6023	11951.7	19313.5	29063.8	46272.1	73303.9	106633	158834	221583	323080
6037	112914	213753	443180	839624	1.42981e+06	2.22499e+06	3.67991e+06	5.09446e+06	7.13783e+06
6041	56981.5	112285	199561	387096	660094	1.22026e+06	1.89258e+06	2.86551e+06	4.01129e+06
6045	51.7108	89.6516	141.333	239.682	398.417	637.928	972.754	1405.88	1918.91
6053	1411.65	2561.04	5658.68	10663.6	21894.3	35726.5	59547.4	86317.9	120983
6055	31.5737	79.8627	164.967	370.6	690.619	1524.45	2455.19	4065.58	5849.03
6059	225908	403904	844266	1.70967e+06	2.63948e+06	4.5577e+06	6.94887e+06	1.00512e+07	1.31572e+07
6067	0	0	0	0	0	0	0	0	0
6073	78660.6	134684	254291	470315	735611	1.16073e+06	1.72939e+06	2.3745e+06	3.15325e+06
6075	857.273	1555.42	2848.31	5839.2	11382.8	20715.9	38273.1	55348.2	83108.2
6077	0	0	0	0	0	0	0	0	0
6079	225.952	429.743	963.918	1860.64	3465.32	5975.44	9545.19	13504.9	19385.9
6081	113036	205703	377827	776897	1.51952e+06	2.77508e+06	5.14632e+06	7.47423e+06	1.12765e+07
6083	3376.47	6704.05	10941.4	21118.3	28802	47779.4	66671.4	94308.1	123306
6085	32268.5	54940.4	119315	226981	468125	877314	1.45409e+06	2.33243e+06	3.35187e+06
6087	616.131	1236.5	2603.59	5231.66	10312.2	17620.4	29681.4	42905.6	60951.6
6095	18481.4	30254.2	51119.9	87899.8	148554	319830	529508	873528	1.43151e+06
6097	8336.45	15713	27899.7	52540.8	88666.8	159246	241374	358396	521802
6111	715.272	1254.63	2262.45	4218.37	6481.14	10238.3	14799.9	20517.9	26510.4
6113	0	0	0	0	0	0	0	0	0
9001	45074.8	79959.9	137644	210024	335176	515936	763410	978162	1.23442e+06
9003	0	0	0	0	0	0	0	0	0
9007	431.563	688.678	1179.64	2139.5	4341.83	6992.63	10852.1	16305.8	22114.3
9009	31518.9	50967.5	83882.3	128987	205988	293222	405283	527968	662604
9011	2552.73	4010.39	6915.93	12413.1	25157.2	41885.9	65573	99041.2	137015
10001	11385.8	21790.3	41978.3	71130.1	118283	197006	298632	424546	545946
10003	17919	37222.1	83403	158718	285433	521627	815266	1.20663e+06	1.53889e+06
10005	39937.7	69784.1	120299	187471	306982	483478	724241	991889	1.32254e+06
11001	11699.3	19633.3	40379.1	79179.3	140543	245993	391607	558446	736914
12005	10499.7	18902	33534.3	64962.6	120256	243101	470861	672206	1.00033e+06
12009	8811.39	17696.2	31448.1	53854.6	100782	157851	243331	337524	498300
12011	26760.4	82486.6	232579	676177	1.7721e+06	3.59695e+06	6.59502e+06	1.23039e+07	1.79189e+07
12015	266.776	462.432	940.047	2318.27	5333.48	12635.1	25370.8	42714.1	66566.5
12017	3114.87	5017.32	8094.95	17010.6	24508.8	43355	71224.8	98027.4	138327
12019	1152.91	2725.84	5357.72	10094.6	17662.4	30734.7	47086.7	71541.2	98180.2
12021	117.754	246.372	739.612	2223.62	5696.54	13701.6	27843.1	50264.3	79563.3
12027	0	0	0	0	0	0	0	0	0
12029	84.7799	129.926	213.662	371.958	667.321	1037.97	1700.31	2634.85	3639.59
12031	16923.6	32996.1	51794.3	89017.6	134792	212701	301511	442693	596773
12033	0	0	0	0	0	0	0	0	0
12035	0	0	0	0	0	0	0	0	0
12037	460.377	685.521	1052.49	1698.5	3215.58	5938.48	10242.7	18649.3	29093.8
12045	727.18	1128.86	1727.34	2787.03	4838.68	8902.7	18063.1	30051.9	46867.6
12053	1909.27	3539.63	4789.74	12789	26475.8	57789.2	118252	182098	288209
12057	16909.6	29133.9	50619.6	129367	278924	586641	1.10803e+06	1.67894e+06	2.57786e+06
12061	1647.25	4707	9868.86	20462.5	35788.1	59574.2	102144	153373	207054
12065	0	0	0	0	0	0	0	0	0
12069	0	0	0	0	0	0	0	0	0
12071	11940.8	17461.4	32423.8	71952	156119	366561	706956	1.19902e+06	1.89304e+06
12075	0.193708	0.296527	0.484247	0.834517	1.60805	2.44329	3.89214	5.89297	8.01149
12077	0	0	0	0	0	0	0	0	0
12081	1901.83	3177.56	5498.51	14251.7	32684.2	68882.9	130002	202218	313990
12083	0	0	0	0	0	0	0	0	0
12085	633.734	2213.51	5754.82	16577.3	39065.3	79319.2	159678	280555	419511
12086	113786	352416	1.35527e+06	3.35604e+06	7.66659e+06	1.72788e+07	3.15073e+07	5.86048e+07	8.53389e+07
12087	8608.58	25279.8	80919.3	214547	507295	1.04875e+06	2.02088e+06	3.48038e+06	5.08554e+06
12089	1112.95	2676.2	5370.89	11039.2	19438.1	34750.5	54904.7	88331.3	128505
12091	2408.75	3967.13	6462.65	11086.6	21152.9	0	2.91038e-11	0	0
12095	0	0	0	0	0	0	0	0	0
12099	6036.76	18576.1	50532.5	149507	397244	795849	1.4583e+06	2.71729e+06	3.94966e+06
12101	7752.83	14398.7	25339.3	67622.5	139915	305223	624196	960610	1.51941e+06
12103	16520.2	30781.9	54711.5	148397	330659	710733	1.41931e+06	2.25605e+06	3.64122e+06
12107	0	0	0	0	0	0	0	0	0
12109	8072.98	19420.4	37815.1	69583.6	119928	213991	329498	499671	689561
12111	0	0	0	0	0	0	0	0	0
12113	0	0	0	0	0	0	0	0	0
12115	30844.1	51503.9	90186.1	231009	531326	1.12379e+06	2.12878e+06	3.32283e+06	5.14393e+06
12123	83.1649	127.128	207.468	356.93	626.586	966.859	1576.41	2435.3	3048.73
12127	17167.1	37153.8	67243.3	114782	199924	341119	525256	764442	1.04979e+06
12129	313.064	450.915	715.516	1175.72	2045.5	3739.06	6249.45	9527.23	15304.5
12131	2996.11	4676.36	7279.95	12003.7	22301.8	43379.2	83137.4	133663	207366
13029	241.015	456.489	800.607	1382.85	2171.15	3202.37	4520.16	6252.11	8154.13
13039	12500.3	17146.7	30992.4	56162.4	91573	148214	224848	337604	471657
13051	89017.4	173720	317930	563332	916648	1.40154e+06	2.06382e+06	2.94827e+06	3.99804e+06
13103	0	0	0	0	0	0	0	0	0
13127	6841.52	16980.5	35952.8	68351.2	120352	186333	293886	414209	563125
13179	12957.3	32520	67538.6	125590	214162	325701	497182	692798	929369
13191	2655.1	6352.74	12960.1	23783.1	40563.4	61398.3	94489.8	131228	176405
22005	1950.9	4299.59	20097.6	68955.5	181308	342723	489798	610740	685998
22007	236.544	1125.2	5912.23	20737.9	46295.3	74444.8	96063.1	107695	112370
22019	39845.6	103882	301327	822398	2.0475e+06	4.35058e+06	7.44732e+06	1.15815e+07	1.53448e+07
22023	523.928	1831.42	6183.22	18200.2	43479.5	77286.6	112589	140394	160739
22045	502.81	2067.68	10425.3	35899.9	79458.1	126267	159028	177236	184547
22047	42.5181	106.947	550.234	2045.21	5224.75	9662.49	13321.8	16758.1	18671.7
22051	596539	2.60285e+06	1.40042e+07	4.91272e+07	1.11789e+08	1.8166e+08	2.41235e+08	2.78832e+08	3.02397e+08
22053	143.87	395.666	1507.18	4114.33	10043.2	18570.9	28278.8	36958.8	43522
22057	44223.8	231004	1.31207e+06	4.47117e+06	9.57969e+06	1.45095e+07	1.83996e+07	2.04788e+07	2.16605e+07
22063	489.965	1526.85	7139.9	24646.4	67171.6	131480	195586	251058	291513
22071	7.31971e+06	1.93509e+07	4.77824e+07	1.05041e+08	2.05425e+08	3.34398e+08	4.76264e+08	6.27846e+08	7.61784e+08
22075	25813.2	75351.1	353902	1.33884e+06	3.46835e+06	6.48257e+06	9.33899e+06	1.16729e+07	1.32639e+07
22087	47908.4	131434	579716	2.19581e+06	5.94643e+06	1.15103e+07	1.70542e+07	2.19443e+07	2.54447e+07
22089	50697.1	228711	1.2598e+06	4.3607e+06	9.93297e+06	1.60453e+07	2.12303e+07	2.4533e+07	2.66883e+07
22093	92.83	336.779	1646.31	5541.6	13046.6	21945.3	29215.6	33771	36125.9
22095	0	0	0	0	0	0	0	0	0
22099	4.49301	13.7166	72.2383	266.261	653.005	1159.94	1582.16	1910.64	2067.65
22101	57213.2	303214	1.46869e+06	4.85789e+06	1.0301e+07	1.57969e+07	1.96271e+07	2.17028e+07	2.295e+07
22103	46698.8	119049	288191	611090	1.17865e+06	1.91507e+06	2.68126e+06	3.50977e+06	4.22285e+06
22105	0	0	0	0	0	0	0	0	0
22109	51468.2	273428	1.04913e+06	3.58842e+06	7.71806e+06	1.18078e+07	1.49753e+07	1.67155e+07	1.77438e+07
22113	3646.78	13476.9	49503.7	146605	306964	488603	640534	751516	825364
23005	33524.4	46635.8	59396.9	79414.2	108959	141473	174605	214570	249128
23009	1833.37	2564.2	3240.93	4034.56	5201.58	6720.66	7835.33	9207.71	10553.2
23011	0	0	0	0	0	0	0	0	0
23013	1116.92	1471.5	1867.76	2218.91	2888.85	3312.27	3986.24	4677.49	5201.88
23015	1967.44	2630.79	3382.74	4164.78	5586.28	6516.37	8122.03	9751.7	10983.8
23019	0	0	0	0	0	0	0	0	0
23023	10897.8	15051.9	20170.1	26783.1	36639.9	45441.6	57694.9	70706.2	82853.7
23027	0	0	0	0	0	0	0	0	0
23029	1952.35	2707.43	3502.49	4581.39	5972.8	7719.12	9186.82	11284.4	13141.7
23031	19146.3	26401.3	32751.6	42561.3	57968.6	73605	87687.7	106406	119604
24003	31388.5	56960.3	117564	245001	446472	830913	1.24122e+06	1.75303e+06	2.12152e+06
24005	3442.93	6184.8	11310.4	22683.1	40281.3	72159.6	102929	142063	193567
24009	913.758	1874.73	5092.03	11639.2	23117.6	46390.7	76857.4	114632	150924
24011	503.821	1155.42	2460.1	4661.32	9811.18	18951.8	31689.5	45687.4	61033.5
24015	879.169	1606.91	3209.82	6098.12	11006.9	18072.3	27450	39937.8	52166.7
24017	312.157	524.195	1087.58	2133.12	3781.96	6746.61	10655.3	15166.4	19879.5
24019	6610.25	14219.2	34698.8	72202	147139	288245	480929	705869	946357
24025	7463.38	13407	24517.9	49171.1	87319.5	156423	223122	307956	434957
24029	982.426	1704.94	3168.88	6063.12	10765.5	19291.7	28255.7	38578.9	52253.7
24033	196.154	408.707	1072.91	2450.96	4881.67	9757.15	16155.6	24009.2	31935.3
24035	2864.42	5056.5	10240.7	19495.1	34751.3	61603.6	92074.4	130608	171689
24037	915.542	1595.88	4074.56	8683.93	16293.6	30986.4	48840.6	70720.6	92092.4
24039	8163	16230.5	31003.9	54144.4	97401.9	167594	273556	395589	542972
24041	1127.14	2079.46	4880.91	10150.6	20109.9	39796.9	65021.4	96286.9	128107
24045	6169.81	16995.5	40463.8	84665.7	193787	395698	704383	1.04195e+06	1.4292e+06
24047	91529.5	158326	272345	426940	705423	1.12166e+06	1.70076e+06	2.35316e+06	3.16063e+06
24510	328.304	604.141	1136.04	2332.86	4162.49	7573.39	10892.6	15180.5	21569.8
25001	24105.8	43793.5	81375	172570	324617	574153	1.01912e+06	1.50634e+06	2.02819e+06
25005	31761.4	62565.7	118906	240471	496725	881261	1.40516e+06	2.09004e+06	3.02568e+06
25007	895.804	1862.99	3518.34	7782.91	14691.9	26039.5	47400.5	70418.7	95902.1
25009	347839	556453	803445	1.17611e+06	1.75922e+06	2.41598e+06	3.13622e+06	3.90732e+06	4.94742e+06
25017	1.21494e+06	1.94471e+06	2.80723e+06	3.94607e+06	5.73198e+06	8.13519e+06	1.02624e+07	1.27897e+07	1.579e+07
25019	422.432	807.64	1535.55	3137.81	5715.94	9856.31	17005.4	24486.9	32397.8
25021	330609	528691	762503	1.07708e+06	1.57911e+06	2.2146e+06	2.81732e+06	3.50594e+06	4.34092e+06
25023	111101	183089	271172	409292	595688	814287	1.12148e+06	1.41238e+06	1.73745e+06
25025	2.26518e+06	3.62637e+06	5.23659e+06	7.44912e+06	1.08737e+07	1.53477e+07	1.9458e+07	2.42531e+07	3.00787e+07
28045	21797.9	52480.8	122905	236101	484925	813489	509996	699538	863639
28047	140191	315041	606259	1.27527e+06	2.60199e+06	4.21023e+06	6.22058e+06	8.50825e+06	1.07442e+07
28059	19288.6	40955.8	95597.5	204073	442319	896608	1.5077e+06	2.44592e+06	3.20983e+06
33015	26103.4	40268.8	57139.3	82566.4	120424	164370	211370	260291	313366
33017	260.909	379.132	519.688	742.404	1053.16	1391.82	1770.86	2154.91	2428.21
34001	103808	202563	374568	654173	1.1581e+06	1.728e+06	2.62268e+06	3.63049e+06	4.87217e+06
34003	747928	1.26355e+06	2.22786e+06	3.59046e+06	5.87457e+06	8.55414e+06	1.21147e+07	1.59702e+07	2.05881e+07
34005	127550	239478	455375	819586	1.51488e+06	2.2798e+06	3.52095e+06	4.89175e+06	6.58334e+06
34007	143368	265370	502077	885360	1.56504e+06	2.44922e+06	3.68425e+06	5.15796e+06	6.76421e+06
34009	82879	191383	393806	740934	1.38285e+06	2.14282e+06	3.3433e+06	4.68539e+06	6.30333e+06
34011	5048.88	10561.9	21832.9	39265	67431.8	110674	167782	238695	304866
34013	247437	458484	903731	1.57422e+06	3.02336e+06	4.51313e+06	7.28769e+06	1.00173e+07	1.33138e+07
34015	12074	21340.2	40394.2	69215.9	114791	187632	279307	396282	503268
34017	236568	433673	845729	1.45745e+06	2.76698e+06	4.08153e+06	6.50732e+06	8.81302e+06	1.15202e+07
34021	0	0	0	0	0	0	0	0	0
34023	282337	517230	1.008e+06	1.73589e+06	3.29315e+06	4.85389e+06	7.73219e+06	1.04615e+07	1.36594e+07
34025	137232	253691	486698	825399	1.50313e+06	2.19651e+06	3.42992e+06	4.62307e+06	6.05854e+06
34029	56140.6	109373	207523	363134	654734	973761	1.50218e+06	2.06322e+06	2.726e+06
34033	11830.9	24626.1	55311.4	105535	190341	348930	547197	812638	1.03981e+06
34035	0	0	0	0	0	0	0	0	0
34039	2293.96	4203.88	8195.49	7.27596e-12	0	0	0	0	5.82077e-11
36001	0	0	0	0	0	0	0	0	0
36005	105997	194208	321075	576938	925764	1.35369e+06	1.90958e+06	2.47449e+06	3.22955e+06
36021	0	0	0	0	0	0	0	0	0
36027	0	0	0	0	0	0	0	0	0
36039	0	0	0	0	0	0	0	0	0
36047	93844.6	190103	349369	695148	1.23102e+06	1.91883e+06	2.89567e+06	3.94341e+06	5.4014e+06
36059	205500	377009	624114	1.12296e+06	1.80453e+06	2.64262e+06	3.73388e+06	4.84774e+06	6.3407e+06
36061	376521	753395	1.3912e+06	2.71782e+06	4.83287e+06	7.46308e+06	1.12877e+07	1.5304e+07	2.07701e+07
36071	0	0	0	0	0	0	0	0	0
36079	0	0	0	0	0	0	0	0	0
36081	363798	672524	1.12181e+06	2.03392e+06	3.29524e+06	4.86659e+06	6.93858e+06	9.10345e+06	1.20478e+07
36083	1060.17	1516.25	2311.44	3454.16	5065.85	7289.56	9616.47	11929.5	15799.7
36085	10691.1	19578.3	38140.7	65657.8	124508	183437	292075	394949	515354
36087	753.391	1237.23	2161.63	3263.14	5096.94	7701.95	10599.1	13812	17583.4
36103	7635.99	15630.1	31739	67679.3	147390	271392	441451	672576	989549
36111	988.814	1604.38	2851.41	4513.01	7149.98	10761.9	14583.8	19780.7	25806.1
36119	0	0	0	0	0	0	0	0	0
37013	19075	43780.5	106225	216545	485130	809105	1.44417e+06	2.12527e+06	3.10937e+06
37015	9461.62	16300.6	29503	51282.3	84982.3	133650	210393	301341	417411
37019	3419.89	6432.39	12932.7	25810.2	50238	91128.8	160864	237182	359817
37029	3199.59	5875.91	11454.9	20033	31618.4	51072	75110	106910	139961
37031	10539	22888.9	46643	90710.3	187293	323049	531343	770016	1.13035e+06
37041	9794.91	17422.6	33593.2	58105	90808.1	145643	213155	303875	400588
37049	1957.51	4451.97	10338.4	20707.5	40610.6	71219.7	118581	173369	248293
37053	23614.5	43642.7	82573.3	144382	233146	373957	560208	813826	1.09209e+06
37055	28282.6	55272.8	137527	375111	889364	1.95687e+06	3.27979e+06	5.8265e+06	8.54403e+06
37073	608.776	1118.5	2203.41	3881.26	6162.1	10121.3	15098.9	21939.3	29460.8
37091	7695.61	12208.3	20378	34524.1	53884.4	86952	132927	186176	244371
37095	64078.6	149321	366439	771868	1.80306e+06	3.04635e+06	5.41875e+06	8.13135e+06	1.20042e+07
37103	0	0	0	0	0	0	0	0	0
37129	19018	38783.9	78689.8	158452	311118	582959	1.03081e+06	1.59638e+06	2.36826e+06
37133	4515.31	10868.3	24133.4	49763.1	97086.8	176639	299454	445873	634637
37137	1071.17	2427.48	5777.09	11469.6	25779.5	41053.9	71011.5	101369	147345
37139	69690.9	129822	259497	462180	738658	1.21821e+06	1.8206e+06	2.63857e+06	3.52016e+06
37141	3558.3	6874.83	13831.9	27642.2	53943.5	100538	176795	265993	393120
37143	10624.6	19593.3	38713.7	68110.9	107448	174833	257557	367895	483762
37147	59.3314	147.821	376.425	783.832	1531.2	2769.69	4659.91	6859.56	9624.55
37177	83701.6	156892	313300	556487	1.10002e+06	1.66939e+06	2.77542e+06	3.91499e+06	5.60794e+06
37187	4180.4	7084.36	13061.5	21864	41492.9	61187.8	99707.2	140020	201907
41007	20148.2	25519.7	30462.5	38352.1	48664.3	60267.5	79741.5	100444	120194
41009	1265.83	1640.58	2020.61	2603.73	3355.66	4197.15	5460.89	6919.17	6760.66
41011	13034.9	15429.2	21222.7	28708.5	39354.9	52913.6	72881.3	94579.5	128358
41015	48.984	59.5998	78.6669	105.213	149.751	207.277	274.41	369.003	479.561
41019	695.859	890.339	1278.47	1732.76	2362.93	3205.73	4342.92	5782.46	7883.55
41039	388.409	495.706	697.869	911.177	1234.4	1640.07	2171.62	2814.99	3916.08
41041	880.035	1088.27	1502	1856.32	2590.11	3427.86	4535.44	5637.09	7948.66
41051	2296.04	2834.52	3466.02	4383.44	5796.6	7235.94	9023.8	11483.2	14116.2
41057	1529.87	2038.05	2509.57	3322.38	4434.72	5905.07	8236.69	10760.5	14004.9
42017	0	0	0	0	0	0	0	0	0
42029	0	0	0	0	0	0	0	0	0
42045	78712.2	139830	269334	463231	769584	1.30342e+06	1.9725e+06	2.86561e+06	3.69932e+06
42091	0	0	0	0	0	0	0	0	0
42101	129833	228412	435684	742769	1.23244e+06	1.99846e+06	3.02082e+06	4.23618e+06	5.56941e+06
44001	11724.5	23153.3	44070.4	80007.3	147494	233782	332266	464194	636637
44003	0	0	0	0	0	0	0	0	0
44005	553.66	1089	2062.85	3725.34	6827.15	10751.6	15172.2	21044.2	28660.6
44007	0	0	0	0	0	0	0	0	0
44009	4357.51	8573.43	16246.4	29351.4	53814.9	84792	119721	166148	226407
45013	51353.7	97423.1	187834	309346	495795	761838	1.12288e+06	1.51873e+06	2.10054e+06
45015	20175.1	40865.8	77503.1	87271.7	144495	229192	340756	487497	683535
45019	172294	348255	689802	1.19853e+06	1.96433e+06	3.09721e+06	4.69446e+06	6.52318e+06	9.24534e+06
45029	2089.83	4358.66	9068.76	16271.8	27741.2	45178.7	69293.3	99921.6	144398
45043	3847.77	7134.43	12607.5	21170	34245	53288.7	79855.7	109491	146766
45051	8820.35	16476.2	29267.7	50405.3	82798.6	127110	190926	266795	365919
45053	1659.62	3114.39	5687.1	9889.02	15665.5	23777	33462.1	46106.4	61142.8
48007	46674.4	154671	572213	1.61567e+06	3.41743e+06	6.58743e+06	9.55399e+06	1.1559e+07	1.27609e+07
48039	825989	2.81175e+06	8.46477e+06	2.28527e+07	4.9387e+07	8.42389e+07	1.19503e+08	1.41306e+08	1.63177e+08
48057	29036.3	134104	589178	1.66744e+06	3.59072e+06	5.9686e+06	7.37761e+06	8.17929e+06	8.64974e+06
48061	28752.7	81325	222326	527561	1.29478e+06	2.59442e+06	4.76476e+06	7.6566e+06	1.11248e+07
48071	190956	546288	1.42006e+06	3.19509e+06	6.33462e+06	1.04527e+07	1.58512e+07	2.08555e+07	2.55475e+07
48167	558644	1.73924e+06	4.94748e+06	1.3006e+07	2.84598e+07	5.07264e+07	7.63941e+07	9.81337e+07	1.16665e+08
48201	2.55425e+06	7.37594e+06	1.87075e+07	4.19011e+07	8.30122e+07	1.3932e+08	2.00698e+08	2.53897e+08	3.00009e+08
48239	36293	143855	581771	1.64189e+06	3.62137e+06	6.16484e+06	7.97971e+06	9.06748e+06	9.84461e+06
48245	1.50359e+06	4.30308e+06	1.30417e+07	3.58526e+07	8.76145e+07	1.69049e+08	2.84238e+08	4.02122e+08	5.14292e+08
48261	0	0	0	0	0	0	0	0	0
48273	6534.02	16719	43464.6	104335	228644	452460	826303	1.32883e+06	1.86162e+06
48321	83039.1	300941	1.03596e+06	2.83266e+06	5.87001e+06	9.73778e+06	1.34694e+07	1.65508e+07	1.88741e+07
48355	18881.8	50592.7	130984	356315	840063	1.7569e+06	3.25389e+06	5.28415e+06	7.22934e+06
48361	69276.2	172062	494160	1.32634e+06	3.38223e+06	7.24228e+06	1.2644e+07	2.0226e+07	2.79244e+07
48391	9009.37	28605.4	99504.2	307414	715827	1.49288e+06	2.36829e+06	3.08884e+06	3.5368e+06
48409	22966.9	64314	182270	540600	1.2488e+06	2.65481e+06	4.57482e+06	6.79021e+06	8.44555e+06
48469	0	0	0	0	0	0	0	0	0
48489	0	0	0	0	0	0	0	0	0
51001	41515.4	71611	125796	222082	389054	659652	1.11966e+06	1.61151e+06	2.22897e+06
51013	78.8527	142.691	305.898	647.252	1244.92	2313.72	4026.26	6136.52	8868.89
51033	0	0	0	0	0	0	0	0	0
51036	0	0	0	0	0	0	0	0	0
51041	51094.9	75595.4	140798	228471	370574	595915	874486	1.2559e+06	1.75398e+06
51057	27944.6	50320.4	105119	217947	438158	859300	1.45725e+06	2.23125e+06	3.0994e+06
51059	5748.5	9721	19477.1	38540.7	69263.4	120496	196338	280120	379407
51073	166522	314968	646425	1.33331e+06	2.71969e+06	5.23623e+06	8.54034e+06	1.28159e+07	1.71944e+07
51087	0	0	0	0	0	0	0	0	0
51093	97487.7	165373	308583	539790	869914	1.47244e+06	2.22544e+06	3.23228e+06	4.28795e+06
51095	9006.16	16988.8	34758.9	71458.3	145433	281387	457240	683785	914566
51097	1688.87	3184.86	7152.04	14876.8	30909.7	59574.1	97727.9	148137	204013
51099	0	0	0	0	0	0	0	0	0
51101	22278.1	39017.2	83675.1	159622	299783	558911	902294	1.36809e+06	1.91551e+06
51103	17079.2	30151.3	60331.3	125031	261305	521634	875280	1.3448e+06	1.83805e+06
51115	258140	488208	951671	1.96202e+06	3.68261e+06	7.13516e+06	1.16129e+07	1.73903e+07	2.31421e+07
51119	0	0	0	0	0	0	0	0	0
51127	325.477	576.003	1255.52	2428.1	4696.77	8563.71	13225.6	19005.8	25133.4
51131	3482.4	6371.39	11749.5	22195.7	41429.2	74850.5	134542	197753	274943
51133	646.853	1078.15	2065.46	4079.66	8074.24	15431	24772.3	36473.1	47877
51149	0	0	0	0	0	0	0	0	0
51153	0	0	0	0	0	0	0	0	0
51159	4105.64	7181.46	14384.1	28738.2	56669.5	109525	178422	264592	346798
51179	0	0	0	0	0	0	0	0	0
51181	13079.7	20586.5	35913	60927.4	101812	166722	244130	344890	450895
51193	0	0	0	0	0	0	0	0	0
51199	32356.5	53793.8	97613.8	177726	319378	561360	880146	1.31976e+06	1.80154e+06
51510	17765.8	30158.2	60672.1	120573	217697	380548	623232	894016	1.21777e+06
51550	146540	251058	469728	817552	1.30064e+06	2.1869e+06	3.28712e+06	4.74979e+06	6.27077e+06
51650	135085	215592	373461	647698	1.10528e+06	1.84256e+06	2.7212e+06	3.60688e+06	4.70727e+06
51670	0	0	0	0	0	0	0	0	0
51700	27467.5	43708.2	76026.4	131389	221694	302579	447456	635510	826215
51710	451260	770339	1.43517e+06	2.48624e+06	3.93383e+06	6.58482e+06	9.83743e+06	1.41306e+07	1.85403e+07
51735	4761.16	7597.63	13158.5	22814.9	38921.8	64867.1	96276.4	137196	178959
51740	50873.9	86565.4	148686	256099	402679	669282	992120	1.41417e+06	1.84322e+06
51760	0	0	0	0	0	0	0	0	0
51800	11723.1	20356.3	38687.4	68473.3	110947	190379	292026	430171	577979
51810	47743.5	81879.2	135959	232142	370434	610033	916997	1.33007e+06	1.76624e+06
51830	0	0	0	0	0	0	0	0	0
53009	179.754	199.917	232.629	301.943	368.691	481.745	554.359	726.527	950.971
53011	442.742	546.574	664.833	840.882	1112.14	1388.49	1715.54	2204.26	2686.41
53015	155560	211757	273671	378723	478078	608681	811670	1.01198e+06	1.24459e+06
53027	79551.8	95234.6	110557	134983	166058	201421	241660	297517	368215
53029	2314.58	3033.96	3553.4	4872.16	5813.3	8048.01	10648.2	13573	17356.3
53031	329.095	391.853	457.04	588.822	758.818	1014.09	1247.26	1641.77	2197.66
53033	4795.82	6832.3	9842.3	14229	21458.6	30960.4	39962.8	58001.7	79081.5
53035	1325.06	1799.56	2217.2	3005.42	4117.96	6123.07	7755.18	10580.2	14327.7
53045	384.596	505.673	642.541	886.486	1228.05	1723.98	2184.75	3005.73	4144.22
53049	1655.38	1938.2	2157.25	2576.05	3146.3	3699.31	4698.88	5787.92	7161.16
53053	4394.31	6396.49	8702.2	13014.9	18002.1	26471.2	35806.4	50471.6	69287.9
53055	35.9594	41.2993	44.5182	57.158	64.5026	85.4569	106.607	134.226	167.236
53057	23690.4	35872.1	50323.3	71873.1	101272	140084	198368	270198	361109
53059	0	0	0	0	0	0	0	0	0
53061	11217.3	15882.9	21791.5	30350.1	43528.2	60392.7	82226.5	116095	157568
53067	0	0	0	0	0	0	0	0	0
53069	740.077	875.007	1015.9	1284.26	1657.02	2033.36	2729.47	3431.74	4255.67
53073	1478.59	1867.14	2271.68	2958.04	3845.85	4984.83	6635.19	8727.2	11284.4

## Sheet: intlow SLR - DA
FIPS\year	2020	2030	2040	2050	2060	2070	2080	2090	2100
1003	0	0	0	0	0	0	0	0	0
1097	0	0	0	0	0	0	0	0	0
6001	0	0	0	0	0	0	0	0	0
6013	0	0	0	0	0	0	0	0	0
6015	0	0	0	0	0	0	0	0	0
6023	0	0	0	0	0	0	0	0	0
6037	0	0	0	0	0	0	0	0	0
6041	0	0	0	0	0	0	0	0	0
6045	0	0	0	0	0	0	0	0	0
6053	0	0	0	0	0	0	0	0	0
6055	0	0	0	0	0	0	0	0	0
6059	0	0	0	0	0	0	0	0	0
6067	0	0	0	0	0	0	0	0	0
6073	0	0	0	0	0	0	0	0	0
6075	0	0	0	0	0	0	0	0	0
6077	0	0	0	0	0	0	0	0	0
6079	0	0	0	0	0	0	0	0	0
6081	0	0	0	0	0	0	0	0	0
6083	0	0	0	0	0	0	0	0	0
6085	0	0	0	0	0	0	0	0	0
6087	0	0	0	0	0	0	0	0	0
6095	0	0	0	0	0	0	0	0	0
6097	0	0	0	0	0	0	0	0	0
6111	0	0	0	0	0	0	0	0	0
6113	0	0	0	0	0	0	0	0	0
9001	0	0	0	0	0	0	0	0	0
9003	0	0	0	0	0	0	0	0	0
9007	0	0	0	0	0	0	0	0	0
9009	0	0	0	0	0	0	0	0	0
9011	0	0	0	0	0	0	0	0	0
10001	0	0	0	0	0	0	0	0	0
10003	0	0	0	0	0	0	0	0	0
10005	0	0	0	0	0	0	0	0	0
11001	0	0	0	0	0	0	0	0	0
12005	0	0	0	0	0	0	0	0	0
12009	0	0	0	0	0	0	0	0	0
12011	0	0	0	0	0	0	0	0	0
12015	0	0	0	0	0	0	0	0	0
12017	0	0	0	0	0	0	0	0	0
12019	0	0	0	0	0	0	0	0	0
12021	0	0	0	0	0	0	0	0	0
12027	0	0	0	0	0	0	0	0	0
12029	0	0	0	0	0	0	0	0	0
12031	0	0	0	0	0	0	0	0	0
12033	0	0	0	0	0	0	0	0	0
12035	0	0	0	0	0	0	0	0	0
12037	0	0	0	0	0	0	0	0	0
12045	0	0	0	0	0	0	0	0	0
12053	0	0	0	0	0	0	0	0	0
12057	0	0	0	0	0	0	0	0	0
12061	0	0	0	0	0	0	0	0	0
12065	0	0	0	0	0	0	0	0	0
12069	0	0	0	0	0	0	0	0	0
12071	0	0	0	0	0	0	0	0	0
12075	0	0	0	0	0	0	0	0	0
12077	0	0	0	0	0	0	0	0	0
12081	0	0	0	0	0	0	0	0	0
12083	0	0	0	0	0	0	0	0	0
12085	0	0	0	0	0	0	0	0	0
12086	0	0	0	0	0	0	0	0	0
12087	0	0	0	0	0	0	0	0	0
12089	0	0	0	0	0	0	0	0	0
12091	0	0	0	0	0	0	0	0	0
12095	0	0	0	0	0	0	0	0	0
12099	0	0	0	0	0	0	0	0	0
12101	0	0	0	0	0	0	0	0	0
12103	0	0	0	0	0	0	0	0	0
12107	0	0	0	0	0	0	0	0	0
12109	0	0	0	0	0	0	0	0	0
12111	0	0	0	0	0	0	0	0	0
12113	0	0	0	0	0	0	0	0	0
12115	0	0	0	0	0	0	0	0	0
12123	0	0	0	0	0	0	0	0	0
12127	0	0	0	0	0	0	0	0	0
12129	0	0	0	0	0	0	0	0	0
12131	0	0	0	0	0	0	0	0	0
13029	0	0	0	0	0	0	0	0	0
13039	0	0	0	0	0	0	0	0	0
13051	0	0	0	0	0	0	0	0	0
13103	0	0	0	0	0	0	0	0	0
13127	0	0	0	0	0	0	0	0	0
13179	0	0	0	0	0	0	0	0	0
13191	0	0	0	0	0	0	0	0	0
22005	0	0	0	0	0	0	0	0	0
22007	0	0	0	0	0	0	0	0	0
22019	0	0	0	0	0	0	0	0	0
22023	0	0	0	0	0	0	0	0	0
22045	0	0	0	0	0	0	0	0	0
22047	0	0	0	0	0	0	0	0	0
22051	0	0	0	0	0	0	0	0	0
22053	0	0	0	0	0	0	0	0	0
22057	0	0	0	0	0	0	0	0	0
22063	0	0	0	0	0	0	0	0	0
22071	0	0	0	0	0	0	0	0	0
22075	0	0	0	0	0	0	0	0	0
22087	0	0	0	0	0	0	0	0	0
22089	0	0	0	0	0	0	0	0	0
22093	0	0	0	0	0	0	0	0	0
22095	0	0	0	0	0	0	0	0	0
22099	0	0	0	0	0	0	0	0	0
22101	0	0	0	0	0	0	0	0	0
22103	0	0	0	0	0	0	0	0	0
22105	0	0	0	0	0	0	0	0	0
22109	0	0	0	0	0	0	0	0	0
22113	0	0	0	0	0	0	0	0	0
23005	0	0	0	0	0	0	0	0	0
23009	0	0	0	0	0	0	0	0	0
23011	0	0	0	0	0	0	0	0	0
23013	0	0	0	0	0	0	0	0	0
23015	0	0	0	0	0	0	0	0	0
23019	0	0	0	0	0	0	0	0	0
23023	0	0	0	0	0	0	0	0	0
23027	0	0	0	0	0	0	0	0	0
23029	0	0	0	0	0	0	0	0	0
23031	0	0	0	0	0	0	0	0	0
24003	0	0	0	0	0	0	0	0	0
24005	0	0	0	0	0	0	0	0	0
24009	0	0	0	0	0	0	0	0	0
24011	0	0	0	0	0	0	0	0	0
24015	0	0	0	0	0	0	0	0	0
24017	0	0	0	0	0	0	0	0	0
24019	0	0	0	0	0	0	0	0	0
24025	0	0	0	0	0	0	0	0	0
24029	0	0	0	0	0	0	0	0	0
24033	0	0	0	0	0	0	0	0	0
24035	0	0	0	0	0	0	0	0	0
24037	0	0	0	0	0	0	0	0	0
24039	0	0	0	0	0	0	0	0	0
24041	0	0	0	0	0	0	0	0	0
24045	0	0	0	0	0	0	0	0	0
24047	0	0	0	0	0	0	0	0	0
24510	0	0	0	0	0	0	0	0	0
25001	0	0	0	0	0	0	0	0	0
25005	0	0	0	0	0	0	0	0	0
25007	0	0	0	0	0	0	0	0	0
25009	0	0	0	0	0	0	0	0	0
25017	0	0	0	0	0	0	0	0	0
25019	0	0	0	0	0	0	0	0	0
25021	0	0	0	0	0	0	0	0	0
25023	0	0	0	0	0	0	0	0	0
25025	0	0	0	0	0	0	0	0	0
28045	0	0	0	0	0	0	0	0	0
28047	0	0	0	0	0	0	0	0	0
28059	0	0	0	0	0	0	0	0	0
33015	0	0	0	0	0	0	0	0	0
33017	0	0	0	0	0	0	0	0	0
34001	0	0	0	0	0	0	0	0	0
34003	0	0	0	0	0	0	0	0	0
34005	0	0	0	0	0	0	0	0	0
34007	0	0	0	0	0	0	0	0	0
34009	0	0	0	0	0	0	0	0	0
34011	0	0	0	0	0	0	0	0	0
34013	0	0	0	0	0	0	0	0	0
34015	0	0	0	0	0	0	0	0	0
34017	0	0	0	0	0	0	0	0	0
34021	0	0	0	0	0	0	0	0	0
34023	0	0	0	0	0	0	0	0	0
34025	0	0	0	0	0	0	0	0	0
34029	0	0	0	0	0	0	0	0	0
34033	0	0	0	0	0	0	0	0	0
34035	0	0	0	0	0	0	0	0	0
34039	0	0	0	0	0	0	0	0	0
36001	0	0	0	0	0	0	0	0	0
36005	0	0	0	0	0	0	0	0	0
36021	0	0	0	0	0	0	0	0	0
36027	0	0	0	0	0	0	0	0	0
36039	0	0	0	0	0	0	0	0	0
36047	0	0	0	0	0	0	0	0	0
36059	0	0	0	0	0	0	0	0	0
36061	0	0	0	0	0	0	0	0	0
36071	0	0	0	0	0	0	0	0	0
36079	0	0	0	0	0	0	0	0	0
36081	0	0	0	0	0	0	0	0	0
36083	0	0	0	0	0	0	0	0	0
36085	0	0	0	0	0	0	0	0	0
36087	0	0	0	0	0	0	0	0	0
36103	0	0	0	0	0	0	0	0	0
36111	0	0	0	0	0	0	0	0	0
36119	0	0	0	0	0	0	0	0	0
37013	0	0	0	0	0	0	0	0	0
37015	0	0	0	0	0	0	0	0	0
37019	0	0	0	0	0	0	0	0	0
37029	0	0	0	0	0	0	0	0	0
37031	0	0	0	0	0	0	0	0	0
37041	0	0	0	0	0	0	0	0	0
37049	0	0	0	0	0	0	0	0	0
37053	0	0	0	0	0	0	0	0	0
37055	0	0	0	0	0	0	0	0	0
37073	0	0	0	0	0	0	0	0	0
37091	0	0	0	0	0	0	0	0	0
37095	0	0	0	0	0	0	0	0	0
37103	0	0	0	0	0	0	0	0	0
37129	0	0	0	0	0	0	0	0	0
37133	0	0	0	0	0	0	0	0	0
37137	0	0	0	0	0	0	0	0	0
37139	0	0	0	0	0	0	0	0	0
37141	0	0	0	0	0	0	0	0	0
37143	0	0	0	0	0	0	0	0	0
37147	0	0	0	0	0	0	0	0	0
37177	0	0	0	0	0	0	0	0	0
37187	0	0	0	0	0	0	0	0	0
41007	0	0	0	0	0	0	0	0	0
41009	0	0	0	0	0	0	0	0	0
41011	0	0	0	0	0	0	0	0	0
41015	0	0	0	0	0	0	0	0	0
41019	0	0	0	0	0	0	0	0	0
41039	0	0	0	0	0	0	0	0	0
41041	0	0	0	0	0	0	0	0	0
41051	0	0	0	0	0	0	0	0	0
41057	0	0	0	0	0	0	0	0	0
42017	0	0	0	0	0	0	0	0	0
42029	0	0	0	0	0	0	0	0	0
42045	0	0	0	0	0	0	0	0	0
42091	0	0	0	0	0	0	0	0	0
42101	0	0	0	0	0	0	0	0	0
44001	0	0	0	0	0	0	0	0	0
44003	0	0	0	0	0	0	0	0	0
44005	0	0	0	0	0	0	0	0	0
44007	0	0	0	0	0	0	0	0	0
44009	0	0	0	0	0	0	0	0	0
45013	0	0	0	0	0	0	0	0	0
45015	0	0	0	0	0	0	0	0	0
45019	0	0	0	0	0	0	0	0	0
45029	0	0	0	0	0	0	0	0	0
45043	0	0	0	0	0	0	0	0	0
45051	0	0	0	0	0	0	0	0	0
45053	0	0	0	0	0	0	0	0	0
48007	0	0	0	0	0	0	0	0	0
48039	0	0	0	0	0	0	0	0	0
48057	0	0	0	0	0	0	0	0	0
48061	0	0	0	0	0	0	0	0	0
48071	0	0	0	0	0	0	0	0	0
48167	0	0	0	0	0	0	0	0	0
48201	0	0	0	0	0	0	0	0	0
48239	0	0	0	0	0	0	0	0	0
48245	0	0	0	0	0	0	0	0	0
48261	0	0	0	0	0	0	0	0	0
48273	0	0	0	0	0	0	0	0	0
48321	0	0	0	0	0	0	0	0	0
48355	0	0	0	0	0	0	0	0	0
48361	0	0	0	0	0	0	0	0	0
48391	0	0	0	0	0	0	0	0	0
48409	0	0	0	0	0	0	0	0	0
48469	0	0	0	0	0	0	0	0	0
48489	0	0	0	0	0	0	0	0	0
51001	0	0	0	0	0	0	0	0	0
51013	0	0	0	0	0	0	0	0	0
51033	0	0	0	0	0	0	0	0	0
51036	0	0	0	0	0	0	0	0	0
51041	0	0	0	0	0	0	0	0	0
51057	0	0	0	0	0	0	0	0	0
51059	0	0	0	0	0	0	0	0	0
51073	0	0	0	0	0	0	0	0	0
51087	0	0	0	0	0	0	0	0	0
51093	0	0	0	0	0	0	0	0	0
51095	0	0	0	0	0	0	0	0	0
51097	0	0	0	0	0	0	0	0	0
51099	0	0	0	0	0	0	0	0	0
51101	0	0	0	0	0	0	0	0	0
51103	0	0	0	0	0	0	0	0	0
51115	0	0	0	0	0	0	0	0	0
51119	0	0	0	0	0	0	0	0	0
51127	0	0	0	0	0	0	0	0	0
51131	0	0	0	0	0	0	0	0	0
51133	0	0	0	0	0	0	0	0	0
51149	0	0	0	0	0	0	0	0	0
51153	0	0	0	0	0	0	0	0	0
51159	0	0	0	0	0	0	0	0	0
51179	0	0	0	0	0	0	0	0	0
51181	0	0	0	0	0	0	0	0	0
51193	0	0	0	0	0	0	0	0	0
51199	0	0	0	0	0	0	0	0	0
51510	0	0	0	0	0	0	0	0	0
51550	0	0	0	0	0	0	0	0	0
51650	0	0	0	0	0	0	0	0	0
51670	0	0	0	0	0	0	0	0	0
51700	0	0	0	0	0	0	0	0	0
51710	0	0	0	0	0	0	0	0	0
51735	0	0	0	0	0	0	0	0	0
51740	0	0	0	0	0	0	0	0	0
51760	0	0	0	0	0	0	0	0	0
51800	0	0	0	0	0	0	0	0	0
51810	0	0	0	0	0	0	0	0	0
51830	0	0	0	0	0	0	0	0	0
53009	0	0	0	0	0	0	0	0	0
53011	0	0	0	0	0	0	0	0	0
53015	0	0	0	0	0	0	0	0	0
53027	0	0	0	0	0	0	0	0	0
53029	0	0	0	0	0	0	0	0	0
53031	0	0	0	0	0	0	0	0	0
53033	0	0	0	0	0	0	0	0	0
53035	0	0	0	0	0	0	0	0	0
53045	0	0	0	0	0	0	0	0	0
53049	0	0	0	0	0	0	0	0	0
53053	0	0	0	0	0	0	0	0	0
53055	0	0	0	0	0	0	0	0	0
53057	0	0	0	0	0	0	0	0	0
53059	0	0	0	0	0	0	0	0	0
53061	0	0	0	0	0	0	0	0	0
53067	0	0	0	0	0	0	0	0	0
53069	0	0	0	0	0	0	0	0	0
53073	0	0	0	0	0	0	0	0	0

## Sheet: int SLR - RAA
FIPS\year	2020	2030	2040	2050	2060	2070	2080	2090	2100
1003	13246.5	25584.8	76659.5	203928	645747	1.44177e+06	2.53056e+06	3.4069e+06	3.84455e+06
1097	24841.7	64596	221812	673620	1.95035e+06	3.97425e+06	6.02714e+06	7.32708e+06	4.74107e+06
6001	64181	153796	446369	1.44046e+06	3.53282e+06	8.61429e+06	1.79709e+07	3.32287e+07	5.57113e+07
6013	10389.3	20453.3	54498.8	195980	583990	1.66558e+06	3.66715e+06	6.96095e+06	1.18546e+07
6015	0	0	0	0	0	0	0	0	0
6023	16278.8	28658.8	58568.5	131569	262304	531300	1.00873e+06	1.67749e+06	2.79568e+06
6037	175494	399640	1.00512e+06	2.51818e+06	5.5176e+06	1.14386e+07	2.16459e+07	3.6186e+07	5.93593e+07
6041	83651	191454	504595	1.43782e+06	3.2813e+06	7.79502e+06	1.53271e+07	2.66071e+07	4.38904e+07
6045	69.6708	135.924	284.006	741.536	1539.55	3281.98	6516.75	11386.1	18142.2
6053	2213.2	5271.92	15970.9	46015.2	110702	249842	490200	842900	1.38643e+06
6055	46.1847	137.692	486.884	1767.59	4813.94	13132.4	27741.6	50579	86182.6
6059	306259	745755	1.872e+06	4.81751e+06	1.05088e+07	2.09738e+07	3.90334e+07	6.61501e+07	1.07578e+08
6067	0	0	0	0	0	0	0	0	0
6073	113968	234659	527486	1.24431e+06	2.54738e+06	4.94354e+06	8.72248e+06	1.42513e+07	2.28422e+07
6075	1265.59	3024.88	7968.91	27335	65924.4	163830	344203	606050	1.00018e+06
6077	0	0	0	0	0	0	0	0	0
6079	371.249	913.951	2636.56	7500.13	16900.1	39040.3	75140.1	128767	215240
6081	166875	400039	1.057e+06	3.63688e+06	8.80042e+06	2.19465e+07	4.62826e+07	8.18412e+07	1.35709e+08
6083	5152.95	11456.7	24145.3	57281.2	116117	181160	319967	530888	831747
6085	42896.3	106786	333926	1.09734e+06	2.80499e+06	6.89465e+06	1.46855e+07	2.77025e+07	4.68511e+07
6087	937.63	2532.51	7246.78	22093	51944.5	118901	237354	406796	662712
6095	24498.3	45143	127739	410405	1.21973e+06	3.60123e+06	7.54106e+06	1.39968e+07	2.44287e+07
6097	11741.8	26791.9	70222.4	194970	422815	990121	1.93923e+06	3.34934e+06	5.58704e+06
6111	1091.6	2305.14	5319.5	12157.7	25534.8	47673.8	86188.6	141875	224431
6113	0	0	0	0	0	0	0	0	0
9001	76047.2	180156	384030	736091	1.55411e+06	2.79139e+06	4.54073e+06	6.37854e+06	8.16643e+06
9003	0	0	0	0	0	0	0	0	0
9007	680.282	1589.49	4377.37	12864.1	33795.7	65801	103308	144151	183898
9009	53699.8	116748	239304	475801	961006	1.65749e+06	2.4106e+06	3.36574e+06	4.28285e+06
9011	4137.32	9586.42	25669	75965.9	193423	381650	606058	848909	1.08329e+06
10001	16726.2	41653.1	102835	235635	508196	953120	1.4982e+06	2.13753e+06	2.72847e+06
10003	32021.2	91092.4	278314	732267	1.66268e+06	2.98057e+06	4.3441e+06	5.91575e+06	7.43068e+06
10005	55334.5	132361	290016	605359	1.21494e+06	2.19497e+06	3.30848e+06	4.52967e+06	5.72973e+06
11001	16657.1	43625.7	117401	318299	730190	1.23661e+06	1.84272e+06	2.49861e+06	3.27784e+06
12005	15533.8	35144.7	118264	398130	1.16951e+06	2.72698e+06	4.76177e+06	6.41972e+06	7.45124e+06
12009	15760.4	39769.8	91205.1	208713	505905	1.04176e+06	1.89901e+06	3.02242e+06	4.34753e+06
12011	72511.4	327604	1.29498e+06	4.63713e+06	1.64089e+07	4.17567e+07	7.56127e+07	1.20585e+08	1.64193e+08
12015	348.378	938.076	3656.72	17105.1	54257	143277	254321	322252	347461
12017	4421.06	10607.8	22196.7	57808.7	132889	278279	489217	730967	999933
12019	2183.86	6644.78	17782.1	44721	98884.8	210691	361811	538710	714848
12021	199.299	801.747	4039.24	18163.6	63307.5	173521	357670	545474	702117
12027	0	0	0	0	0	0	0	0	0
12029	118.844	267.39	645.939	1699.76	3978.34	8622.37	15958.9	26031	36266.6
12031	26053.7	64601.7	139174	303662	591350	1.16401e+06	1.96045e+06	2.97643e+06	3.98385e+06
12033	0	0	0	0	0	0	0	0	0
12035	0	0	0	0	0	0	0	0	0
12037	622.075	1245.15	2808.03	9873.87	34198.1	80033.7	128790	172180	205126
12045	982.587	2004.03	4658.99	14899.1	50561.1	123233	202108	268720	321769
12053	2799.63	5920.47	21639.4	84791.7	267946	681879	1.41061e+06	2.30261e+06	3.12162e+06
12057	23379.9	62790.3	214649	787607	2.26739e+06	5.22547e+06	9.36625e+06	1.31611e+07	1.59132e+07
12061	3319.7	11472.6	28621.4	73433.8	183656	403937	775238	1.30023e+06	1.85119e+06
12065	0	0	0	0	0	0	0	0	0
12069	0	0	0	0	0	0	0	0	0
12071	15593.2	35152.1	123881	536360	1.60261e+06	4.1914e+06	7.44754e+06	9.4994e+06	1.03541e+07
12075	0.27154	0.610259	1.46397	3.81355	9.27539	19.5149	35.0587	54.775	75.4845
12077	0	0	0	0	0	0	0	0	0
12081	2648.69	6928.16	23445.5	85516.5	253362	584286	1.04395e+06	1.47747e+06	1.76111e+06
12083	0	0	0	0	0	0	0	0	0
12085	1805.95	8934.46	32706.3	114242	378583	973544	1.8382e+06	2.92996e+06	4.08862e+06
12086	260481	1.20588e+06	6.27907e+06	2.18882e+07	7.09895e+07	1.89843e+08	3.48388e+08	5.39707e+08	7.36237e+08
12087	19706.9	86365.9	409108	1.37814e+06	4.51046e+06	1.06572e+07	2.00076e+07	3.00397e+07	4.08585e+07
12089	1958.86	6463.98	17726.3	47037.1	105247	226561	395649	608323	825472
12091	3383.74	6709.46	19365.2	1.45519e-11	0	0	2.32831e-10	0	4.65661e-10
12095	0	0	0	0	0	0	0	0	0
12099	17100.6	76957.4	294768	1.0575e+06	3.77536e+06	9.2973e+06	1.67877e+07	2.68202e+07	3.64396e+07
12101	11368.2	31337.5	114480	448340	1.41599e+06	3.60145e+06	7.44593e+06	1.21468e+07	1.64569e+07
12103	24313.8	68421.9	249361	959896	3.1072e+06	7.65051e+06	1.5446e+07	2.52937e+07	3.29749e+07
12107	0	0	0	0	0	0	0	0	0
12109	15734.2	47341.1	124738	311706	687450	1.47971e+06	2.54397e+06	3.80834e+06	5.07895e+06
12111	0	0	0	0	0	0	0	0	0
12113	0	0	0	0	0	0	0	0	0
12115	42874.1	111960	379632	1.39143e+06	4.14318e+06	9.58968e+06	1.72032e+07	2.44286e+07	2.92043e+07
12123	115.601	259.098	626.432	1657.58	3667.66	8029.04	14966.5	24260.4	33507.4
12127	32704.6	82167.6	195741	455472	1.04303e+06	2.27514e+06	4.23318e+06	6.83879e+06	9.80939e+06
12129	423.021	811.557	1864.22	6115.04	20668	22422.5	35607.9	48849.5	59076.1
12131	4208.85	7908.95	21814.2	69230	235810	581392	1.11151e+06	1.65162e+06	2.04467e+06
13029	361.402	844.276	1768.87	3772.99	7447.07	13197.9	21926.9	32412	43318.8
13039	19208.9	33457.3	78341.3	180980	373545	760418	1.34658e+06	2.12373e+06	2.94275e+06
13051	133366	321296	705803	1.54585e+06	3.14411e+06	5.79741e+06	9.9826e+06	1.53134e+07	2.12671e+07
13103	0	0	0	0	0	0	0	0	0
13127	10468.7	32876.4	88905	214399	467886	919256	1.64116e+06	2.50569e+06	3.38691e+06
13179	19429.5	60145.8	154470	355654	742126	1.40105e+06	2.44665e+06	3.74465e+06	5.14212e+06
13191	3981.33	11749.4	29845.7	67858.1	140852	266404	466338	715310	984085
22005	877.022	1024.86	6197.1	22434.6	48922.9	66375.4	71228.4	72824.2	74238.5
22007	354.517	2597.37	15623	47597.9	82126	98231.3	105284	109835	112807
22019	64282.2	240750	851630	3.22094e+06	8.909e+06	1.53972e+07	2.00885e+07	2.31168e+07	2.47967e+07
22023	839.867	3964.26	16930.2	54712.8	109727	148840	173257	185441	191544
22045	749.737	4927.58	28350.4	86506	148673	173956	179090	182225	185634
22047	59.8665	269.317	1628.52	6187.83	13118.8	17531.3	18717.7	19137.2	19509.1
22051	911333	6.21664e+06	3.99296e+07	1.23358e+08	2.19054e+08	2.64837e+08	2.84055e+08	3.00187e+08	3.17186e+08
22053	231.153	917.352	3920.3	12736.2	28103.1	39993.6	48048.4	52121.5	54112.9
22057	66280	523796	3.37256e+06	9.7254e+06	1.59055e+07	1.84748e+07	1.97452e+07	2.07824e+07	2.17183e+07
22063	670.895	3400.9	21131.8	77740.2	176010	247395	274807	290585	306365
22071	1.04582e+07	3.26795e+07	9.97451e+07	2.31579e+08	4.53949e+08	6.63883e+08	8.09859e+08	8.92555e+08	9.47483e+08
22075	36435.5	168388	1.15255e+06	4.21949e+06	8.72925e+06	1.15566e+07	1.26108e+07	1.32119e+07	1.38069e+07
22087	66308	289507	1.9614e+06	7.40886e+06	1.62312e+07	2.22389e+07	2.45869e+07	2.5811e+07	2.69862e+07
22089	74745.7	522978	3.36274e+06	1.03643e+07	1.82403e+07	2.20234e+07	2.37412e+07	2.5253e+07	2.68506e+07
22093	132.494	767.783	4666.7	15028.7	28246.6	34612.1	35777.7	36186.4	36783.9
22095	0	0	0	0	0	0	0	0	0
22099	6.48407	34.1732	205.886	735.965	1455.16	1871.04	1999.81	2063.93	2111.79
22101	86983.7	680874	3.77515e+06	1.05666e+07	1.71031e+07	1.97553e+07	2.09045e+07	2.19419e+07	2.2992e+07
22103	66486.5	201790	599339	1.3703e+06	2.68688e+06	3.95555e+06	4.77829e+06	5.18452e+06	5.40015e+06
22105	0	0	0	0	0	0	0	0	0
22109	77416.4	434172	2.6967e+06	7.8053e+06	1.28145e+07	1.49513e+07	1.60333e+07	1.69458e+07	1.77871e+07
22113	5848.85	30386.1	124726	358692	606042	760356	845095	884008	907655
23005	48138.8	84297.2	138110	235972	406393	678596	1.03692e+06	1.55175e+06	2.08907e+06
23009	2687.12	4378.83	6852.61	10675.2	16868.8	26940.1	38500.6	53893.4	69365.6
23011	0	0	0	0	0	0	0	0	0
23013	1569.56	2535.51	4009	5996.73	9559.06	14126.5	20698.8	28791.2	37437.7
23015	2828.02	4759.16	7796.65	12325.2	20636.5	31690.6	48270.6	68536.8	89514.6
23019	0	0	0	0	0	0	0	0	0
23023	15616.6	27119.5	46237.8	78100.3	133227	213748	330191	480498	640757
23027	0	0	0	0	0	0	0	0	0
23029	2799.08	4613.06	7233.2	12246.9	19532.6	30786.4	45429	64282.5	84963.9
23031	27464.7	47606.2	75985.8	126298	214829	349615	518678	754459	988493
24003	47464.6	137315	408618	1.17402e+06	2.56721e+06	3.74639e+06	4.85215e+06	5.41209e+06	5.71286e+06
24005	5007.76	13839.6	37176.1	104443	211706	380213	550242	654950	708093
24009	1538.33	5329.64	18987.3	58714.5	144541	241879	333729	381299	400850
24011	828.1	2728.95	9076.13	26621.5	60021.1	105516	152918	194742	213477
24015	1368.34	3595.73	10484.9	25308.8	55926.4	82789.5	119313	145308	157638
24017	444.763	1164.72	3160.43	8502.6	19555.9	32769.5	48539.7	65748.7	86519.3
24019	11128.5	38339.5	128790	378087	875189	1.4738e+06	1.98184e+06	2.24492e+06	2.36149e+06
24025	10855.5	30000.6	80588.1	226405	475715	854361	1.23642e+06	1.47171e+06	1.59113e+06
24029	1485.23	3815.11	10380.2	27917.3	58369.2	104160	148794	177670	191287
24033	331.426	1150.02	4015.23	12635.7	30970.8	52426.5	72797.1	83327.9	87594.3
24035	4380.56	11665.9	33319.5	86869.1	189839	331090	466925	542490	581532
24037	1365.37	4536.91	15076.7	43806.3	101874	161562	212075	235238	244595
24039	10952.1	29810.5	76720	190950	444753	878730	1.42636e+06	2.01986e+06	2.59559e+06
24041	1810.31	5488.85	17995.2	53801	129244	219528	329733	427229	476855
24045	9909.42	39995.7	149320	476522	1.14608e+06	2.14223e+06	3.28674e+06	4.30087e+06	4.77326e+06
24047	127054	300863	657795	1.38119e+06	2.79185e+06	5.09229e+06	7.76941e+06	1.07462e+07	1.3693e+07
24510	486.174	1402.18	3837.09	11052.9	23636.7	42540.8	60461.4	70993.3	76700.5
25001	40573	110374	327857	916460	2.30036e+06	4.57485e+06	7.47636e+06	1.03434e+07	1.32428e+07
25005	59739.5	165050	501862	1.55788e+06	3.89e+06	8.38961e+06	1.49353e+07	2.17409e+07	2.5405e+07
25007	1684.36	4980.67	15964.1	44414.1	115024	241898	436753	613256	702551
25009	502378	967861	1.73138e+06	3.22434e+06	5.82227e+06	1.00386e+07	1.57592e+07	2.31503e+07	3.12186e+07
25017	1.83075e+06	3.3977e+06	5.8671e+06	1.09897e+07	1.90343e+07	3.39325e+07	5.29213e+07	7.86887e+07	1.08012e+08
25019	716.773	2035.19	6088.6	16735.7	40531.2	77815.8	122903	165887	209142
25021	494660	923014	1.60045e+06	2.99227e+06	5.23507e+06	9.26413e+06	1.44405e+07	2.13898e+07	2.92216e+07
25023	161783	314887	578127	1.05478e+06	1.91589e+06	3.24674e+06	5.13835e+06	7.36035e+06	9.5825e+06
25025	3.38918e+06	6.33108e+06	1.10487e+07	2.06696e+07	3.60485e+07	6.3885e+07	9.97339e+07	1.47969e+08	2.0248e+08
28045	30711.6	89771.6	242452	574636	529512	831630	1.05699e+06	1.18891e+06	960414
28047	195839	483871	1.36872e+06	3.12184e+06	6.81066e+06	1.08006e+07	1.42e+07	1.60452e+07	1.57525e+07
28059	26449.3	77440.9	259024	794607	2.24991e+06	4.19097e+06	5.72706e+06	6.50361e+06	3.85901e+06
33015	38541.7	72611.8	126884	242701	428487	755036	1.21651e+06	1.80405e+06	2.4428e+06
33017	375.418	690.367	1175.09	2239.61	3924.43	6800.16	11119.2	16471.5	21973.7
34001	161291	386895	944723	2.11335e+06	4.42769e+06	7.74097e+06	1.20975e+07	1.67585e+07	2.14415e+07
34003	1.14663e+06	2.48136e+06	5.1691e+06	1.02701e+07	2.05143e+07	3.46204e+07	5.28469e+07	7.02279e+07	8.55164e+07
34005	201357	504858	1.31015e+06	3.00938e+06	6.3974e+06	1.11066e+07	1.72718e+07	2.39601e+07	3.08561e+07
34007	222264	536439	1.38855e+06	3.23214e+06	6.81964e+06	1.1984e+07	1.83491e+07	2.5596e+07	3.28406e+07
34009	128773	365541	993244	2.39364e+06	5.28693e+06	9.59927e+06	1.54215e+07	2.16279e+07	2.77398e+07
34011	8146.84	21539.4	57138.4	133454	290571	537192	852247	1.22847e+06	1.57699e+06
34013	412796	1.03783e+06	2.55824e+06	5.5034e+06	1.24572e+07	2.23321e+07	3.62955e+07	5.02159e+07	6.35693e+07
34015	18704	43230.2	109707	251059	534829	965905	1.48096e+06	2.10775e+06	2.71869e+06
34017	394663	981670	2.39405e+06	5.09514e+06	1.14009e+07	2.01964e+07	3.24089e+07	4.41791e+07	5.50051e+07
34021	0	0	0	0	0	0	0	0	0
34023	471019	1.17081e+06	2.85339e+06	6.06857e+06	1.35689e+07	2.40183e+07	3.85093e+07	5.24426e+07	6.52193e+07
34025	229968	555518	1.28981e+06	2.66996e+06	5.83681e+06	1.02637e+07	1.65035e+07	2.27866e+07	2.88355e+07
34029	88448.9	213344	516829	1.136e+06	2.41839e+06	4.22325e+06	6.60627e+06	9.04757e+06	1.1398e+07
34033	21141.9	60266.5	184573	486900	1.10875e+06	1.99378e+06	2.91571e+06	3.98412e+06	5.02085e+06
34035	0	0	0	0	0	0	0	0	0
34039	3826.98	9515.98	0	2.91038e-11	0	0	0	0	0
36001	0	0	0	0	0	0	0	0	0
36005	153093	357563	715838	1.57796e+06	3.08704e+06	5.1264e+06	7.59874e+06	9.82566e+06	1.1719e+07
36021	0	0	0	0	0	0	0	0	0
36027	0	0	0	0	0	0	0	0	0
36039	0	0	0	0	0	0	0	0	0
36047	146395	400577	921836	2.28797e+06	4.95732e+06	8.76383e+06	1.37168e+07	1.85442e+07	2.32848e+07
36059	296806	694125	1.39146e+06	3.07137e+06	6.01735e+06	1.00076e+07	1.48581e+07	1.92493e+07	2.30084e+07
36061	592489	1.60111e+06	3.69551e+06	8.98119e+06	1.94348e+07	3.43965e+07	5.36596e+07	7.22292e+07	9.02242e+07
36071	0	0	0	0	0	0	0	0	0
36079	0	0	0	0	0	0	0	0	0
36081	525439	1.23821e+06	2.50108e+06	5.56291e+06	1.09883e+07	1.84298e+07	2.76105e+07	3.61478e+07	4.37177e+07
36083	1792.85	3236.96	6354.58	13028.7	25287.8	47212.3	73900	111797	150133
36085	17835.7	44317.9	107967	229536	513014	907691	1.45464e+06	1.97986e+06	2.46065e+06
36087	1176.28	2490.13	5087.2	9765.05	19614.9	34005.1	52705.5	71404.1	88031.2
36103	12092.9	35515.2	111794	362074	973187	1.91184e+06	3.09997e+06	4.29947e+06	5.05259e+06
36111	1714.3	3731.5	7906.25	16166.5	34388.7	62623.8	102282	147138	193650
36119	0	0	0	0	0	0	0	0	0
37013	36972	114701	410474	1.08376e+06	2.90042e+06	5.63356e+06	9.28267e+06	1.32905e+07	1.76337e+07
37015	14780.8	31623.9	73908.1	171837	372237	703319	1.12924e+06	1.59809e+06	2.16104e+06
37019	6059.18	15965.3	43583.5	133545	364491	769939	1.26562e+06	1.72265e+06	2.1606e+06
37029	5168.3	11379.6	27015.7	63771.5	130408	245772	374747	510647	667148
37031	20405.6	59954.4	173188	450043	1.12716e+06	2.26085e+06	3.6008e+06	5.10464e+06	6.7373e+06
37041	16086.2	33752.2	78177.6	181722	370024	700897	1.07341e+06	1.46915e+06	1.94283e+06
37049	3794.47	11746.4	37892.1	102279	260878	513773	830477	1.17493e+06	1.55222e+06
37053	35820.6	84610.7	205873	480387	982002	1.80218e+06	2.70086e+06	3.7173e+06	4.88248e+06
37055	47244.4	173929	672033	2.46117e+06	7.28972e+06	1.26967e+07	1.58469e+07	1.70223e+07	1.64309e+07
37073	999.794	2166.84	5127.76	12226.9	25290.2	48708.4	76035.4	106070	142883
37091	11411.9	22357.4	49401.8	123589	254213	440852	635807	843498	1.08329e+06
37095	124037	393969	1.44615e+06	3.85416e+06	1.03819e+07	2.02158e+07	3.35907e+07	4.82307e+07	6.41937e+07
37103	0	0	0	0	0	0	0	0	0
37129	33797.9	96128.8	286529	895901	2.37507e+06	4.91652e+06	7.8795e+06	1.07358e+07	1.35684e+07
37133	8702.13	28629.7	89536.1	268434	663065	1.33704e+06	2.2247e+06	3.19133e+06	4.23117e+06
37137	2073.83	6341.43	22632.8	57844.7	150253	279894	445734	620303	806387
37139	114453	251500	603899	1.45598e+06	3.03157e+06	5.86256e+06	9.16822e+06	1.27567e+07	1.70725e+07
37141	6323.65	17055.5	49555.5	155340	413480	860123	1.37915e+06	1.8604e+06	2.32914e+06
37143	17448.8	37957.6	90094	214565	440982	841374	1.29701e+06	1.77867e+06	2.34621e+06
37147	115.031	391.719	1379.66	3811.79	10073.3	20096.1	33060.6	46890.9	61590.4
37177	126515	304486	858327	1.95444e+06	4.84237e+06	9.13794e+06	1.50848e+07	2.16057e+07	2.84987e+07
37187	6318.7	13748.9	35783.8	76788.7	182655	334930	541924	772731	1.02606e+06
41007	22431.4	31531.3	44944.3	69819.9	109160	168935	288867	467199	754126
41009	1409.14	2027.05	3011.65	4738.14	7512.76	9884.92	16552.4	26621.5	42031.6
41011	14519.7	22015.8	37990.8	66247.6	116462	212014	396962	681934	1.143e+06
41015	63.8071	91.4329	148.231	262.749	479.852	856.23	1512.86	2526.23	4003.28
41019	824.111	1233.65	2241.04	3963.46	7181.12	13184.9	23753.2	41356.2	70274.5
41039	448.199	663.055	1131.05	1984.69	3431.62	6048.17	10658.8	17775.2	29859.4
41041	1023.11	1455.25	2414.45	4167.68	7008.59	12371.2	22186.3	36846.6	61094.4
41051	2555.47	3502.24	5244.12	7976.75	12911.3	20986.6	34022.4	54859.8	85703.5
41057	1778.6	2719.04	4330.81	7128.9	12080.9	21544.2	39017.5	65554.9	95785
42017	0	0	0	0	0	0	0	0	0
42029	0	0	0	0	0	0	0	0	0
42045	121855	288428	729524	1.69215e+06	3.68237e+06	6.84854e+06	1.08229e+07	1.58533e+07	2.09089e+07
42091	0	0	0	0	0	0	0	0	0
42101	202596	509751	1.23151e+06	2.7538e+06	5.94998e+06	1.08275e+07	1.73705e+07	2.48879e+07	3.23152e+07
44001	22690.3	59504.1	146873	374149	793181	1.48355e+06	2.27974e+06	3.10986e+06	3.99002e+06
44003	0	0	0	0	0	0	0	0	0
44005	1071.49	2798.74	6874.85	17421.3	36714.5	68228.6	104100	140985	179625
44007	0	0	0	0	0	0	0	0	0
44009	8433.04	22033.7	54144.4	137260	289401	538081	821431	1.1131e+06	1.41897e+06
45013	76995	178688	418767	865954	1.68445e+06	3.1433e+06	5.22676e+06	7.75129e+06	1.05748e+07
45015	32026.6	81655.3	123383	273983	599560	1.14417e+06	1.91311e+06	2.85337e+06	3.80554e+06
45019	279497	683107	1.73989e+06	3.79429e+06	7.97329e+06	1.52054e+07	2.53741e+07	3.74315e+07	5.00831e+07
45029	3281.43	8709.17	22358.9	50799.5	109792	220201	378422	570284	774311
45043	5797.18	13658.1	30480.5	64474.2	137592	258236	450731	696532	950390
45051	13970.4	32979.9	71280.5	155311	336443	647410	1.13409e+06	1.76739e+06	2.44884e+06
45053	1434.96	3316.4	7133.02	15381.5	30542.6	54993.2	90577	132768	177147
48007	76154.6	344515	1.60536e+06	4.65025e+06	8.70404e+06	1.04544e+07	1.13611e+07	1.21719e+07	1.29806e+07
48039	1.27065e+06	5.95292e+06	2.0208e+07	5.7546e+07	1.05604e+08	1.3736e+08	1.60945e+08	1.73664e+08	1.82747e+08
48057	47857.3	287935	1.47089e+06	4.11483e+06	6.30833e+06	7.1863e+06	7.76878e+06	8.2573e+06	8.65854e+06
48061	50778.6	195060	773064	2.64029e+06	7.63802e+06	1.37523e+07	1.87295e+07	2.17717e+07	2.34444e+07
48071	288200	1.05386e+06	3.10233e+06	7.94873e+06	1.53909e+07	2.21238e+07	2.73456e+07	3.05117e+07	3.27977e+07
48167	846317	3.5925e+06	1.23743e+07	3.61466e+07	7.17391e+07	1.00447e+08	1.21655e+08	1.33538e+08	1.41642e+08
48201	3.86529e+06	1.41453e+07	4.03272e+07	9.97367e+07	1.87628e+08	2.62064e+08	3.14864e+08	3.42992e+08	3.6206e+08
48239	59692.5	313513	1.49248e+06	4.2523e+06	6.71828e+06	7.80584e+06	8.53322e+06	9.21346e+06	9.86959e+06
48245	2.42885e+06	9.75872e+06	3.82338e+07	1.28788e+08	3.0971e+08	4.70632e+08	5.91257e+08	6.72204e+08	7.2405e+08
48261	0	0	0	0	0	0	0	0	0
48273	10212.4	34805.7	128669	417850	1.14742e+06	2.24237e+06	3.25217e+06	3.99473e+06	4.37521e+06
48321	128954	603538	2.39455e+06	6.44835e+06	1.11687e+07	1.49902e+07	1.75981e+07	1.9217e+07	2.04744e+07
48355	31997.9	106487	472406	1.65325e+06	4.53394e+06	7.3991e+06	8.57825e+06	9.20275e+06	9.75134e+06
48361	111743	393540	1.39895e+06	5.2724e+06	1.49288e+07	2.64205e+07	3.52875e+07	4.1726e+07	4.60525e+07
48391	14656.5	62926.6	296650	1.01394e+06	2.13378e+06	2.75021e+06	3.09398e+06	3.38469e+06	3.66175e+06
48409	37968.7	136775	614932	2.18629e+06	5.30535e+06	7.58755e+06	8.48805e+06	9.0698e+06	9.62807e+06
48469	0	0	0	0	0	0	0	0	0
48489	0	0	0	0	0	0	0	0	0
51001	55700.4	131543	311188	775240	1.79787e+06	3.37448e+06	5.58467e+06	7.7313e+06	1.00115e+07
51013	112.181	317.083	889.933	2639.24	6578.95	12226.9	19870.9	29092.6	41057.1
51033	0	0	0	0	0	0	0	0	0
51036	0	0	0	0	0	0	0	0	0
51041	67972.3	137541	328913	803830	1.86665e+06	3.30283e+06	4.95098e+06	6.84174e+06	9.07465e+06
51057	41628.2	113889	339982	1.08891e+06	2.61685e+06	4.59392e+06	6.42301e+06	7.46621e+06	8.1657e+06
51059	8178.16	21601.7	56663.7	157154	366032	636766	968994	1.32802e+06	1.7564e+06
51073	247682	688463	2.1062e+06	6.67635e+06	1.50831e+07	2.56302e+07	3.43444e+07	3.86211e+07	4.142e+07
51087	0	0	0	0	0	0	0	0	0
51093	146785	303603	723601	1.84883e+06	3.86463e+06	6.85964e+06	1.00381e+07	1.36429e+07	1.77875e+07
51095	13395.6	37134.6	113252	360868	812461	1.37568e+06	1.83664e+06	2.05832e+06	2.20076e+06
51097	2530.5	7311.74	23659	75179.9	173288	301108	432632	511273	562777
51099	0	0	0	0	0	0	0	0	0
51101	33243.8	84319	255731	793258	1.94551e+06	3.3958e+06	4.73049e+06	5.45467e+06	5.84528e+06
51103	25403.2	65905.4	196573	631413	1.45978e+06	2.55023e+06	3.51582e+06	4.04809e+06	4.42298e+06
51115	383952	1.0135e+06	2.85977e+06	9.11938e+06	2.05618e+07	3.48652e+07	4.66234e+07	5.23231e+07	5.60173e+07
51119	0	0	0	0	0	0	0	0	0
51127	487.985	1321.11	4076.11	12306.9	27495.8	45597.2	62316.3	70300.1	73608.5
51131	4911.23	12525.7	32823.4	92136.5	226493	408189	629435	853862	1.11637e+06
51133	962.117	2378.99	6729.74	20453.8	45540.2	75890.2	100098	110349	115721
51149	0	0	0	0	0	0	0	0	0
51153	0	0	0	0	0	0	0	0	0
51159	6106.65	15998	46866.7	143039	322644	541847	723512	804618	841958
51179	0	0	0	0	0	0	0	0	0
51181	17565.4	37829.8	88826.6	219930	465021	780029	1.12584e+06	1.48378e+06	1.8866e+06
51193	0	0	0	0	0	0	0	0	0
51199	43175.3	99076.1	244834	644534	1.42884e+06	2.51853e+06	3.87627e+06	5.38698e+06	7.18188e+06
51510	25274.7	67016.6	176510	491652	1.15045e+06	2.01102e+06	3.07585e+06	4.23844e+06	5.63747e+06
51550	225363	460699	1.09324e+06	2.77915e+06	5.73661e+06	1.02317e+07	1.48365e+07	2.01244e+07	2.61298e+07
51650	180252	397072	936711	2.34892e+06	4.57036e+06	7.6424e+06	1.11406e+07	1.47226e+07	1.87656e+07
51670	0	0	0	0	0	0	0	0	0
51700	36911.3	80463.8	189266	389176	817670	1.36325e+06	1.97907e+06	2.60358e+06	3.30815e+06
51710	693991	1.41359e+06	3.33934e+06	8.45943e+06	1.73705e+07	3.08079e+07	4.44014e+07	5.98697e+07	7.73059e+07
51735	6353.11	13993.1	33004	82739.9	174129	291025	424013	560004	713422
51740	78238.7	147217	346050	871592	1.7781e+06	3.13132e+06	4.47795e+06	5.9917e+06	7.68057e+06
51760	0	0	0	0	0	0	0	0	0
51800	18028.9	37354.4	90040.3	233038	489905	890714	1.31806e+06	1.82259e+06	2.40622e+06
51810	70960.7	137831	326484	808117	1.68604e+06	3.0452e+06	4.39529e+06	5.92609e+06	7.68652e+06
51830	0	0	0	0	0	0	0	0	0
53009	219.944	284.102	435.022	746.586	1287.83	2333.8	4246.92	7597.2	13844.8
53011	492.767	675.331	1006.1	1530.82	2478.76	4030.56	6490.28	10546	16399.3
53015	173141	261641	395634	684186	1.10532e+06	1.78286e+06	3.07252e+06	4.91759e+06	7.74757e+06
53027	91970.3	117780	165207	249514	375814	588832	954327	1.52639e+06	2.44303e+06
53029	2828.66	4290.11	6886.38	12358.3	21907.7	43275.3	86649.9	171803	313110
53031	426.831	552.326	874.836	1467.15	2600.48	5104.3	10315.7	19450.5	34291.6
53033	6282.62	9666.62	19084.7	36658	75570.4	150748	299087	539880	925034
53035	1739.47	2546.09	4315.3	7785.37	14737.9	30167.8	59076.2	103053	177207
53045	504.877	717.261	1255.94	2310.75	4435.46	8723.63	17322.9	31862.7	56002.8
53049	1842.97	2394.78	3118.65	4689.69	7057.54	10917.5	18067.3	28605.1	45261.4
53053	5501.08	9030.73	16289.1	33372.5	65901.4	133029	263927	472519	806017
53055	42.756	57.3045	83.116	138.514	232.146	438.354	837.062	1608.9	2890.62
53057	28392.7	50642.8	91634.4	182925	362395	755483	1.34737e+06	2.64841e+06	4.87406e+06
53059	0	0	0	0	0	0	0	0	0
53061	14497.6	23402.6	42458.4	83039.8	166260	334095	674062	1.24297e+06	2.19091e+06
53067	0	0	0	0	0	0	0	0	0
53069	823.942	1081.13	1461.18	2338	3716.91	6006.16	10444.9	16907.1	26946.9
53073	1746.2	2572.2	4002.04	7059.83	12515.3	22198.6	43649.9	80755.9	144422

## Sheet: int SLR - DA
FIPS\year	2020	2030	2040	2050	2060	2070	2080	2090	2100
1003	0	0	0	0	0	0	0	0	0
1097	0	0	0	0	0	0	0	0	0
6001	0	0	0	0	0	0	0	0	0
6013	0	0	0	0	0	0	0	0	0
6015	0	0	0	0	0	0	0	0	0
6023	0	0	0	0	0	0	0	0	0
6037	0	0	0	0	0	0	0	0	0
6041	0	0	0	0	0	0	0	0	0
6045	0	0	0	0	0	0	0	0	0
6053	0	0	0	0	0	0	0	0	0
6055	0	0	0	0	0	0	0	0	0
6059	0	0	0	0	0	0	0	0	0
6067	0	0	0	0	0	0	0	0	0
6073	0	0	0	0	0	0	0	0	0
6075	0	0	0	0	0	0	0	0	0
6077	0	0	0	0	0	0	0	0	0
6079	0	0	0	0	0	0	0	0	0
6081	0	0	0	0	0	0	0	0	0
6083	0	0	0	0	0	0	0	0	0
6085	0	0	0	0	0	0	0	0	0
6087	0	0	0	0	0	0	0	0	0
6095	0	0	0	0	0	0	0	0	0
6097	0	0	0	0	0	0	0	0	0
6111	0	0	0	0	0	0	0	0	0
6113	0	0	0	0	0	0	0	0	0
9001	0	0	0	0	0	0	0	0	0
9003	0	0	0	0	0	0	0	0	0
9007	0	0	0	0	0	0	0	0	0
9009	0	0	0	0	0	0	0	0	0
9011	0	0	0	0	0	0	0	0	0
10001	0	0	0	0	0	0	0	0	0
10003	0	0	0	0	0	0	0	0	0
10005	0	0	0	0	0	0	0	0	0
11001	0	0	0	0	0	0	0	0	0
12005	0	0	0	0	0	0	0	0	0
12009	0	0	0	0	0	0	0	0	0
12011	0	0	0	0	0	0	0	0	0
12015	0	0	0	0	0	0	0	0	0
12017	0	0	0	0	0	0	0	0	0
12019	0	0	0	0	0	0	0	0	0
12021	0	0	0	0	0	0	0	0	0
12027	0	0	0	0	0	0	0	0	0
12029	0	0	0	0	0	0	0	0	0
12031	0	0	0	0	0	0	0	0	0
12033	0	0	0	0	0	0	0	0	0
12035	0	0	0	0	0	0	0	0	0
12037	0	0	0	0	0	0	0	0	0
12045	0	0	0	0	0	0	0	0	0
12053	0	0	0	0	0	0	0	0	0
12057	0	0	0	0	0	0	0	0	0
12061	0	0	0	0	0	0	0	0	0
12065	0	0	0	0	0	0	0	0	0
12069	0	0	0	0	0	0	0	0	0
12071	0	0	0	0	0	0	0	0	0
12075	0	0	0	0	0	0	0	0	0
12077	0	0	0	0	0	0	0	0	0
12081	0	0	0	0	0	0	0	0	0
12083	0	0	0	0	0	0	0	0	0
12085	0	0	0	0	0	0	0	0	0
12086	0	0	0	0	0	0	0	0	0
12087	0	0	0	0	0	0	0	0	0
12089	0	0	0	0	0	0	0	0	0
12091	0	0	0	0	0	0	0	0	0
12095	0	0	0	0	0	0	0	0	0
12099	0	0	0	0	0	0	0	0	0
12101	0	0	0	0	0	0	0	0	0
12103	0	0	0	0	0	0	0	0	0
12107	0	0	0	0	0	0	0	0	0
12109	0	0	0	0	0	0	0	0	0
12111	0	0	0	0	0	0	0	0	0
12113	0	0	0	0	0	0	0	0	0
12115	0	0	0	0	0	0	0	0	0
12123	0	0	0	0	0	0	0	0	0
12127	0	0	0	0	0	0	0	0	0
12129	0	0	0	0	0	0	0	0	0
12131	0	0	0	0	0	0	0	0	0
13029	0	0	0	0	0	0	0	0	0
13039	0	0	0	0	0	0	0	0	0
13051	0	0	0	0	0	0	0	0	0
13103	0	0	0	0	0	0	0	0	0
13127	0	0	0	0	0	0	0	0	0
13179	0	0	0	0	0	0	0	0	0
13191	0	0	0	0	0	0	0	0	0
22005	0	0	0	0	0	0	0	0	0
22007	0	0	0	0	0	0	0	0	0
22019	0	0	0	0	0	0	0	0	0
22023	0	0	0	0	0	0	0	0	0
22045	0	0	0	0	0	0	0	0	0
22047	0	0	0	0	0	0	0	0	0
22051	0	0	0	0	0	0	0	0	0
22053	0	0	0	0	0	0	0	0	0
22057	0	0	0	0	0	0	0	0	0
22063	0	0	0	0	0	0	0	0	0
22071	0	0	0	0	0	0	0	0	0
22075	0	0	0	0	0	0	0	0	0
22087	0	0	0	0	0	0	0	0	0
22089	0	0	0	0	0	0	0	0	0
22093	0	0	0	0	0	0	0	0	0
22095	0	0	0	0	0	0	0	0	0
22099	0	0	0	0	0	0	0	0	0
22101	0	0	0	0	0	0	0	0	0
22103	0	0	0	0	0	0	0	0	0
22105	0	0	0	0	0	0	0	0	0
22109	0	0	0	0	0	0	0	0	0
22113	0	0	0	0	0	0	0	0	0
23005	0	0	0	0	0	0	0	0	0
23009	0	0	0	0	0	0	0	0	0
23011	0	0	0	0	0	0	0	0	0
23013	0	0	0	0	0	0	0	0	0
23015	0	0	0	0	0	0	0	0	0
23019	0	0	0	0	0	0	0	0	0
23023	0	0	0	0	0	0	0	0	0
23027	0	0	0	0	0	0	0	0	0
23029	0	0	0	0	0	0	0	0	0
23031	0	0	0	0	0	0	0	0	0
24003	0	0	0	0	0	0	0	0	0
24005	0	0	0	0	0	0	0	0	0
24009	0	0	0	0	0	0	0	0	0
24011	0	0	0	0	0	0	0	0	0
24015	0	0	0	0	0	0	0	0	0
24017	0	0	0	0	0	0	0	0	0
24019	0	0	0	0	0	0	0	0	0
24025	0	0	0	0	0	0	0	0	0
24029	0	0	0	0	0	0	0	0	0
24033	0	0	0	0	0	0	0	0	0
24035	0	0	0	0	0	0	0	0	0
24037	0	0	0	0	0	0	0	0	0
24039	0	0	0	0	0	0	0	0	0
24041	0	0	0	0	0	0	0	0	0
24045	0	0	0	0	0	0	0	0	0
24047	0	0	0	0	0	0	0	0	0
24510	0	0	0	0	0	0	0	0	0
25001	0	0	0	0	0	0	0	0	0
25005	0	0	0	0	0	0	0	0	0
25007	0	0	0	0	0	0	0	0	0
25009	0	0	0	0	0	0	0	0	0
25017	0	0	0	0	0	0	0	0	0
25019	0	0	0	0	0	0	0	0	0
25021	0	0	0	0	0	0	0	0	0
25023	0	0	0	0	0	0	0	0	0
25025	0	0	0	0	0	0	0	0	0
28045	0	0	0	0	0	0	0	0	0
28047	0	0	0	0	0	0	0	0	0
28059	0	0	0	0	0	0	0	0	0
33015	0	0	0	0	0	0	0	0	0
33017	0	0	0	0	0	0	0	0	0
34001	0	0	0	0	0	0	0	0	0
34003	0	0	0	0	0	0	0	0	0
34005	0	0	0	0	0	0	0	0	0
34007	0	0	0	0	0	0	0	0	0
34009	0	0	0	0	0	0	0	0	0
34011	0	0	0	0	0	0	0	0	0
34013	0	0	0	0	0	0	0	0	0
34015	0	0	0	0	0	0	0	0	0
34017	0	0	0	0	0	0	0	0	0
34021	0	0	0	0	0	0	0	0	0
34023	0	0	0	0	0	0	0	0	0
34025	0	0	0	0	0	0	0	0	0
34029	0	0	0	0	0	0	0	0	0
34033	0	0	0	0	0	0	0	0	0
34035	0	0	0	0	0	0	0	0	0
34039	0	0	0	0	0	0	0	0	0
36001	0	0	0	0	0	0	0	0	0
36005	0	0	0	0	0	0	0	0	0
36021	0	0	0	0	0	0	0	0	0
36027	0	0	0	0	0	0	0	0	0
36039	0	0	0	0	0	0	0	0	0
36047	0	0	0	0	0	0	0	0	0
36059	0	0	0	0	0	0	0	0	0
36061	0	0	0	0	0	0	0	0	0
36071	0	0	0	0	0	0	0	0	0
36079	0	0	0	0	0	0	0	0	0
36081	0	0	0	0	0	0	0	0	0
36083	0	0	0	0	0	0	0	0	0
36085	0	0	0	0	0	0	0	0	0
36087	0	0	0	0	0	0	0	0	0
36103	0	0	0	0	0	0	0	0	0
36111	0	0	0	0	0	0	0	0	0
36119	0	0	0	0	0	0	0	0	0
37013	0	0	0	0	0	0	0	0	0
37015	0	0	0	0	0	0	0	0	0
37019	0	0	0	0	0	0	0	0	0
37029	0	0	0	0	0	0	0	0	0
37031	0	0	0	0	0	0	0	0	0
37041	0	0	0	0	0	0	0	0	0
37049	0	0	0	0	0	0	0	0	0
37053	0	0	0	0	0	0	0	0	0
37055	0	0	0	0	0	0	0	0	0
37073	0	0	0	0	0	0	0	0	0
37091	0	0	0	0	0	0	0	0	0
37095	0	0	0	0	0	0	0	0	0
37103	0	0	0	0	0	0	0	0	0
37129	0	0	0	0	0	0	0	0	0
37133	0	0	0	0	0	0	0	0	0
37137	0	0	0	0	0	0	0	0	0
37139	0	0	0	0	0	0	0	0	0
37141	0	0	0	0	0	0	0	0	0
37143	0	0	0	0	0	0	0	0	0
37147	0	0	0	0	0	0	0	0	0
37177	0	0	0	0	0	0	0	0	0
37187	0	0	0	0	0	0	0	0	0
41007	0	0	0	0	0	0	0	0	0
41009	0	0	0	0	0	0	0	0	0
41011	0	0	0	0	0	0	0	0	0
41015	0	0	0	0	0	0	0	0	0
41019	0	0	0	0	0	0	0	0	0
41039	0	0	0	0	0	0	0	0	0
41041	0	0	0	0	0	0	0	0	0
41051	0	0	0	0	0	0	0	0	0
41057	0	0	0	0	0	0	0	0	0
42017	0	0	0	0	0	0	0	0	0
42029	0	0	0	0	0	0	0	0	0
42045	0	0	0	0	0	0	0	0	0
42091	0	0	0	0	0	0	0	0	0
42101	0	0	0	0	0	0	0	0	0
44001	0	0	0	0	0	0	0	0	0
44003	0	0	0	0	0	0	0	0	0
44005	0	0	0	0	0	0	0	0	0
44007	0	0	0	0	0	0	0	0	0
44009	0	0	0	0	0	0	0	0	0
45013	0	0	0	0	0	0	0	0	0
45015	0	0	0	0	0	0	0	0	0
45019	0	0	0	0	0	0	0	0	0
45029	0	0	0	0	0	0	0	0	0
45043	0	0	0	0	0	0	0	0	0
45051	0	0	0	0	0	0	0	0	0
45053	0	0	0	0	0	0	0	0	0
48007	0	0	0	0	0	0	0	0	0
48039	0	0	0	0	0	0	0	0	0
48057	0	0	0	0	0	0	0	0	0
48061	0	0	0	0	0	0	0	0	0
48071	0	0	0	0	0	0	0	0	0
48167	0	0	0	0	0	0	0	0	0
48201	0	0	0	0	0	0	0	0	0
48239	0	0	0	0	0	0	0	0	0
48245	0	0	0	0	0	0	0	0	0
48261	0	0	0	0	0	0	0	0	0
48273	0	0	0	0	0	0	0	0	0
48321	0	0	0	0	0	0	0	0	0
48355	0	0	0	0	0	0	0	0	0
48361	0	0	0	0	0	0	0	0	0
48391	0	0	0	0	0	0	0	0	0
48409	0	0	0	0	0	0	0	0	0
48469	0	0	0	0	0	0	0	0	0
48489	0	0	0	0	0	0	0	0	0
51001	0	0	0	0	0	0	0	0	0
51013	0	0	0	0	0	0	0	0	0
51033	0	0	0	0	0	0	0	0	0
51036	0	0	0	0	0	0	0	0	0
51041	0	0	0	0	0	0	0	0	0
51057	0	0	0	0	0	0	0	0	0
51059	0	0	0	0	0	0	0	0	0
51073	0	0	0	0	0	0	0	0	0
51087	0	0	0	0	0	0	0	0	0
51093	0	0	0	0	0	0	0	0	0
51095	0	0	0	0	0	0	0	0	0
51097	0	0	0	0	0	0	0	0	0
51099	0	0	0	0	0	0	0	0	0
51101	0	0	0	0	0	0	0	0	0
51103	0	0	0	0	0	0	0	0	0
51115	0	0	0	0	0	0	0	0	0
51119	0	0	0	0	0	0	0	0	0
51127	0	0	0	0	0	0	0	0	0
51131	0	0	0	0	0	0	0	0	0
51133	0	0	0	0	0	0	0	0	0
51149	0	0	0	0	0	0	0	0	0
51153	0	0	0	0	0	0	0	0	0
51159	0	0	0	0	0	0	0	0	0
51179	0	0	0	0	0	0	0	0	0
51181	0	0	0	0	0	0	0	0	0
51193	0	0	0	0	0	0	0	0	0
51199	0	0	0	0	0	0	0	0	0
51510	0	0	0	0	0	0	0	0	0
51550	0	0	0	0	0	0	0	0	0
51650	0	0	0	0	0	0	0	0	0
51670	0	0	0	0	0	0	0	0	0
51700	0	0	0	0	0	0	0	0	0
51710	0	0	0	0	0	0	0	0	0
51735	0	0	0	0	0	0	0	0	0
51740	0	0	0	0	0	0	0	0	0
51760	0	0	0	0	0	0	0	0	0
51800	0	0	0	0	0	0	0	0	0
51810	0	0	0	0	0	0	0	0	0
51830	0	0	0	0	0	0	0	0	0
53009	0	0	0	0	0	0	0	0	0
53011	0	0	0	0	0	0	0	0	0
53015	0	0	0	0	0	0	0	0	0
53027	0	0	0	0	0	0	0	0	0
53029	0	0	0	0	0	0	0	0	0
53031	0	0	0	0	0	0	0	0	0
53033	0	0	0	0	0	0	0	0	0
53035	0	0	0	0	0	0	0	0	0
53045	0	0	0	0	0	0	0	0	0
53049	0	0	0	0	0	0	0	0	0
53053	0	0	0	0	0	0	0	0	0
53055	0	0	0	0	0	0	0	0	0
53057	0	0	0	0	0	0	0	0	0
53059	0	0	0	0	0	0	0	0	0
53061	0	0	0	0	0	0	0	0	0
53067	0	0	0	0	0	0	0	0	0
53069	0	0	0	0	0	0	0	0	0
53073	0	0	0	0	0	0	0	0	0

## Sheet: inthigh SLR - RAA
FIPS\year	2020	2030	2040	2050	2060	2070	2080	2090	2100
1003	18535.2	54638.1	218628	783823	2.05043e+06	3.28609e+06	3.67414e+06	3.79009e+06	3.90611e+06
1097	36664.7	144354	546892	1.98048e+06	4.61266e+06	6.40577e+06	4.27202e+06	4.48062e+06	4.72564e+06
6001	91667.7	295673	1.22592e+06	4.76578e+06	1.38323e+07	3.35681e+07	6.83172e+07	1.08916e+08	1.58914e+08
6013	13505.4	36311.3	164230	851589	2.74812e+06	6.95957e+06	1.37627e+07	2.07685e+07	2.91466e+07
6015	0	0	0	0	0	0	0	0	0
6023	22009.5	45045.6	126234	341720	835974	1.75611e+06	3.32949e+06	5.35051e+06	8.12678e+06
6037	233366	690297	2.21298e+06	6.69276e+06	1.61719e+07	3.47825e+07	7.05379e+07	1.17795e+08	1.73647e+08
6041	117530	374494	1.23419e+06	4.50888e+06	1.15245e+07	2.72787e+07	5.38358e+07	9.03653e+07	1.2583e+08
6045	94.7929	221.92	656.474	2019.97	5236.09	11043.6	22116.9	36143.9	51409.4
6053	3105.59	10350.5	42526.8	149179	399311	871628	1.76466e+06	2.95876e+06	4.06194e+06
6055	68.9207	312.063	1406.02	6940.06	20062.3	52845.3	106910	137910	190985
6059	407253	1.27301e+06	4.06985e+06	1.20908e+07	2.91063e+07	6.2651e+07	1.25607e+08	2.11308e+08	3.02681e+08
6067	0	0	0	0	0	0	0	0	0
6073	147163	381875	1.09566e+06	2.97652e+06	6.71517e+06	1.40872e+07	2.6589e+07	4.41328e+07	6.46827e+07
6075	1648.72	5787.88	23389	88879.2	260336	617132	1.24992e+06	1.93223e+06	2.80498e+06
6077	0	0	0	0	0	0	0	0	0
6079	574.51	1763.03	6764.79	23426	59850.7	134119	270098	455511	637887
6081	217392	765392	3.10232e+06	1.18253e+07	3.47529e+07	8.26703e+07	1.68069e+08	2.60929e+08	3.80591e+08
6083	7566.68	19945.5	50823.8	149574	262985	548171	1.02073e+06	1.72589e+06	2.4337e+06
6085	62038.7	205418	907821	3.67194e+06	1.0902e+07	2.71391e+07	5.64505e+07	9.16543e+07	1.34406e+08
6087	1297.55	4875.55	18970.6	67368.2	185266	412829	847494	1.40921e+06	1.9252e+06
6095	32770.2	81290.6	372244	1.95236e+06	5.84065e+06	1.49003e+07	2.90728e+07	4.37718e+07	6.08264e+07
6097	17137.8	52406.4	166324	602660	1.49828e+06	3.46494e+06	6.78591e+06	1.13637e+07	1.58684e+07
6111	1526.06	3856.95	11183.2	31475.1	70977.3	147307	275777	438049	624563
6113	0	0	0	0	0	0	0	0	0
9001	125235	367386	936835	1.93903e+06	3.97264e+06	6.36646e+06	8.88788e+06	1.13962e+07	1.40215e+07
9003	0	0	0	0	0	0	0	0	0
9007	1166.95	4383.74	15166.2	46606.2	93635.6	148314	200065	226468	233051
9009	88433.2	239505	570037	1.24071e+06	2.21401e+06	3.48339e+06	4.69063e+06	5.92859e+06	7.32815e+06
9011	7132.24	26423.4	90448.3	266060	535162	844917	1.15825e+06	1.31611e+06	1.35812e+06
10001	25236.6	80170	234022	593655	1.17619e+06	1.95767e+06	2.80711e+06	3.81232e+06	4.88594e+06
10003	56606.7	226792	773903	2.04429e+06	3.72265e+06	5.65939e+06	7.71339e+06	1.00123e+07	1.29596e+07
10005	83489.3	240016	648503	1.48737e+06	2.78935e+06	4.39575e+06	6.04422e+06	8.0136e+06	1.00537e+07
11001	25306.4	89067.3	302925	843505	1.51261e+06	2.36782e+06	3.46933e+06	4.26235e+06	4.4891e+06
12005	20867.9	84576.7	337938	1.46195e+06	3.7195e+06	6.12241e+06	7.17393e+06	7.53198e+06	7.74223e+06
12009	25580.6	91532.2	250886	688413	1.61073e+06	3.10602e+06	4.84108e+06	6.90538e+06	8.88634e+06
12011	148357	976580	4.59803e+06	1.88868e+07	5.81093e+07	1.10896e+08	1.69214e+08	1.88136e+08	1.94038e+08
12015	472.227	2424.03	14449.9	68662.4	192492	294322	327590	341625	350374
12017	6581.84	23001.8	55106.1	164732	384817	709006	1.08757e+06	1.42783e+06	1.63873e+06
12019	3923.01	17331.6	49708.1	140914	312348	556526	788787	1.04333e+06	1.36837e+06
12021	316.876	2567.9	16517.3	80719.5	252114	492433	682428	804277	856813
12027	0	0	0	0	0	0	0	0	0
12029	175.246	583.741	1844.08	5300.02	12987.7	25700.4	40155.9	54819.9	65189.2
12031	43133.1	136134	323042	790811	1.678e+06	3.06988e+06	4.41291e+06	5.82054e+06	7.4142e+06
12033	0	0	0	0	0	0	0	0	0
12035	0	0	0	0	0	0	0	0	0
12037	865.181	2444.51	9711.33	44953.2	106920	161516	196757	209350	218011
12045	1321.64	3742.4	14249.1	67298.4	161801	250545	306111	326732	341397
12053	4195.89	15922.7	73287.7	343928	1.01573e+06	2.18572e+06	3.21287e+06	3.80978e+06	4.04305e+06
12057	32516.9	160523	693196	2.73946e+06	7.3324e+06	1.23939e+07	1.60085e+07	1.71677e+07	1.76324e+07
12061	5388.21	24346.5	70006.7	221937	595429	1.20762e+06	1.9895e+06	2.92096e+06	3.84569e+06
12065	0	0	0	0	0	0	0	0	0
12069	0	0	0	0	0	0	0	0	0
12071	20725.3	89938.3	503755	2.18052e+06	5.88969e+06	8.85742e+06	9.71859e+06	1.01235e+07	1.04476e+07
12075	0.400409	1.33226	4.17945	11.891	29.6339	55.9456	86.777	115.353	135.683
12077	0	0	0	0	0	0	0	0	0
12081	3551.17	17748.7	74892.1	293011	798410	1.34894e+06	1.75599e+06	1.88636e+06	1.9342e+06
12083	0	0	0	0	0	0	0	0	0
12085	3722.03	29791.1	117743	494165	1.42777e+06	2.66155e+06	4.13602e+06	4.65708e+06	4.89476e+06
12086	538073	3.65381e+06	1.97242e+07	8.67145e+07	2.51397e+08	4.90468e+08	7.43816e+08	8.26804e+08	8.59201e+08
12087	37255.4	261281	1.30221e+06	5.69244e+06	1.49299e+07	2.77988e+07	4.16661e+07	4.54704e+07	4.71083e+07
12089	3747.27	16813.6	49162.9	140953	317079	581169	843583	1.15223e+06	1.56336e+06
12091	4435.22	14279.7	0	1.16415e-10	0	0	4.65661e-10	0	0
12095	0	0	0	0	0	0	0	0	0
12099	34955	228969	1.06117e+06	4.32113e+06	1.30261e+07	2.47693e+07	3.77731e+07	4.19309e+07	4.31239e+07
12101	17037.9	84279.9	387716	1.81853e+06	5.36778e+06	1.15442e+07	1.69592e+07	2.00975e+07	2.13146e+07
12103	33998.5	184979	833486	3.7817e+06	1.12913e+07	2.34783e+07	3.39113e+07	3.96777e+07	4.17513e+07
12107	0	0	0	0	0	0	0	0	0
12109	27876.1	122404	350582	998133	2.1999e+06	3.92283e+06	5.57522e+06	7.42222e+06	9.75001e+06
12111	0	0	0	0	0	0	0	0	0
12113	0	0	0	0	0	0	0	0	0
12115	58018.4	286710	1.21588e+06	4.78526e+06	1.30984e+07	2.22135e+07	2.89998e+07	3.12293e+07	3.20976e+07
12123	169.311	565.628	1710.38	5032.8	12797	24567	38450.9	52743.9	62413.4
12127	54483.6	188530	524633	1.47672e+06	3.50776e+06	6.95547e+06	1.08928e+07	1.57331e+07	2.05468e+07
12129	588.337	1441.75	5833.97	25620.2	30599.1	48007.8	59214	62633.6	64053.4
12131	5516.72	16832.6	68045.8	314091	870590	1.59341e+06	141762	147117	150164
13029	575.291	1600.87	3888.96	9197.78	18628.5	31798.3	46953.1	60987.5	76015.6
13039	20836.4	70776	180332	472821	1.05126e+06	1.97403e+06	2.99264e+06	4.11157e+06	5.42289e+06
13051	212296	613036	1.53901e+06	3.76283e+06	7.88786e+06	1.3942e+07	2.13408e+07	2.87804e+07	3.73141e+07
13103	0	0	0	0	0	0	0	0	0
13127	17192.4	68921.9	200784	565655	1.28986e+06	2.31333e+06	3.53548e+06	4.72641e+06	5.77674e+06
13179	30928.4	118126	328070	867013	1.90023e+06	3.40748e+06	5.283e+06	7.11367e+06	9.03021e+06
13191	5452.53	19988.9	54156.5	142332	311839	558809	868557	1.17283e+06	1.48957e+06
22005	316.948	2646.14	15431.4	45104	66069.4	70092.6	71454.3	72824.8	74238.5
22007	570.129	6107.11	31077.4	71853.1	92329.9	99177.8	105292	109835	112807
22019	103000	549432	2.31358e+06	8.31264e+06	1.58314e+07	2.03898e+07	2.266e+07	2.39762e+07	2.50263e+07
22023	1357.24	8605.21	37814.8	99368.6	146982	170304	180835	187277	191888
22045	1199.35	11777.2	58490.2	135526	171044	176147	179118	182225	185634
22047	91.0177	695.366	4055.16	11852.8	17426.6	18420.6	18777	19137.2	19509.1
22051	1.43058e+06	1.50018e+07	8.18881e+07	1.94347e+08	2.51809e+08	2.68945e+08	2.84113e+08	3.00187e+08	3.17186e+08
22053	372.369	2033.52	9229.43	26026.7	39863.1	47330.9	50828	52863.5	54272.6
22057	106590	1.21935e+06	6.43127e+06	1.40607e+07	1.74487e+07	1.86262e+07	1.97462e+07	2.07824e+07	2.17183e+07
22063	1005.5	8781	52620.2	158238	238694	261596	275679	290588	306365
22071	1.50923e+07	5.76737e+07	1.74322e+08	4.11251e+08	6.61335e+08	7.98459e+08	8.56318e+08	9.01569e+08	9.48389e+08
22075	55458.7	433576	2.7547e+06	7.75566e+06	1.12597e+07	1.21076e+07	1.26469e+07	1.3212e+07	1.38069e+07
22087	99867.2	752552	4.84782e+06	1.44087e+07	2.17829e+07	2.3629e+07	2.46959e+07	2.58114e+07	2.69862e+07
22089	117841	1.25546e+06	6.82024e+06	1.60664e+07	2.07851e+07	2.23268e+07	2.3745e+07	2.5253e+07	2.68506e+07
22093	203.201	1917.89	10444.9	26333.3	34672.8	35611.9	35809.7	36186.4	36783.9
22095	0	0	0	0	0	0	0	0	0
22099	10.023	86.0198	476.821	1296.36	1814.63	1928.08	2002.35	2063.93	2111.79
22101	142628	1.55071e+06	7.09277e+06	1.52769e+07	1.87768e+07	1.98754e+07	2.09049e+07	2.19419e+07	2.2992e+07
22103	96006.5	357673	1.06432e+06	2.5108e+06	4.02388e+06	4.831e+06	5.09017e+06	5.24878e+06	5.4071e+06
22105	0	0	0	0	0	0	0	0	0
22109	126484	1.01705e+06	5.20933e+06	1.14287e+07	1.4237e+07	1.52496e+07	1.62262e+07	1.71442e+07	1.79903e+07
22113	9487.51	63746.5	252108	567906	752310	830992	864624	888232	908404
23005	71968.3	149711	292194	570557	1.0303e+06	1.66658e+06	2.36782e+06	3.06914e+06	3.7795e+06
23009	3690.56	7032.47	13436.5	23632.3	39112.8	60956.3	83663.2	104617	125969
23011	0	0	0	0	0	0	0	0	0
23013	2259.47	4270.91	7918.92	13539.6	22573.5	34049.5	46323.7	58496.7	69942.8
23015	4232.63	8366.76	16451.1	29922.8	51904.6	79876.9	108640	136019	161412
23019	0	0	0	0	0	0	0	0	0
23023	23295.6	46735.2	96687.6	186647	330698	523777	727424	929513	1.13449e+06
23027	0	0	0	0	0	0	0	0	0
23029	4022.35	7579.38	14182.8	25971.9	44236.9	69395.8	96662.1	124870	151291
23031	41014.7	84821.1	161205	307302	541765	848924	1.1732e+06	1.47958e+06	1.77868e+06
24003	76806.1	317417	1.17909e+06	2.77713e+06	4.49874e+06	5.40018e+06	5.62284e+06	5.69298e+06	5.78777e+06
24005	8199.08	30673.7	105111	266811	485594	655695	702650	712921	723766
24009	2483.77	12928	55818.5	161973	285111	357013	381232	393290	402692
24011	1479.15	6694.84	28952.5	74270.1	133933	194271	212477	214656	217612
24015	2246.63	8527.35	26229.4	68997.8	103221	140300	152457	156799	160927
24017	657.847	2377.8	8091.9	22251.4	39909.5	62208.9	90871.4	111092	116724
24019	19065.7	92931.6	384615	1.02339e+06	1.7398e+06	2.13105e+06	2.24371e+06	2.30699e+06	2.37134e+06
24025	17773.5	66492.7	227854	599539	1.09116e+06	1.47339e+06	1.57889e+06	1.60197e+06	1.62634e+06
24029	2435.73	8790.08	29048.1	73388.8	132499	177837	190077	192589	195381
24033	548.454	2790.37	12025.4	35131.6	62092.7	78269.7	83595.2	86121.7	88037.5
24035	6980.44	26828.4	89791	234320	420004	541614	576041	583830	592583
24037	2204.51	11005.1	44665	121781	202504	240309	244135	244512	247619
24039	15865.2	55575.9	185582	517855	1.09422e+06	1.8461e+06	2.67239e+06	3.56582e+06	4.25664e+06
24041	2961.7	13152.5	54395.6	152333	281334	414970	466469	478037	486872
24045	17700.2	96123.3	469952	1.31021e+06	2.54128e+06	3.91043e+06	4.51013e+06	4.71536e+06	4.85757e+06
24047	191700	545567	1.47089e+06	3.39359e+06	6.40973e+06	1.01981e+07	1.41939e+07	1.90115e+07	2.40266e+07
24510	809.225	3161.47	11123.6	29871.7	53829.2	71074.1	76247.3	77691.8	78964.7
25001	67813.4	298274	1.0357e+06	2.96695e+06	6.08199e+06	9.65668e+06	1.40957e+07	1.78122e+07	1.89658e+07
25005	101663	491353	1.81086e+06	5.41469e+06	1.24873e+07	2.1052e+07	2.46646e+07	2.54762e+07	2.62814e+07
25007	2839.13	14562.3	51627.8	156272	348996	578551	666117	692611	719943
25009	733953	1.58546e+06	3.41079e+06	7.05383e+06	1.3909e+07	2.29934e+07	3.36547e+07	4.40683e+07	5.50194e+07
25017	2.67498e+06	5.58639e+06	1.20434e+07	2.3826e+07	4.76992e+07	7.89931e+07	1.16199e+08	1.53381e+08	1.91894e+08
25019	1186.86	5416.94	19323.8	53982.8	106424	163787	231330	285163	298377
25021	722767	1.51665e+06	3.26543e+06	6.5219e+06	1.29652e+07	2.14835e+07	3.15152e+07	4.14794e+07	5.18031e+07
25023	226843	527051	1.10943e+06	2.2894e+06	4.31009e+06	7.06544e+06	1.02521e+07	1.32118e+07	1.63165e+07
25025	4.95206e+06	1.04029e+07	2.24257e+07	4.48473e+07	8.95125e+07	1.48149e+08	2.17909e+08	2.87161e+08	3.59156e+08
28045	44318.4	161418	439634	1.09192e+06	850976	1.07689e+06	901707	938073	963354
28047	276208	837032	2.55547e+06	6.35742e+06	1.12741e+07	1.47197e+07	1.47797e+07	1.22763e+07	1.2586e+07
28059	39314.5	154391	618543	2.2283e+06	4.74822e+06	5.94647e+06	3.6236e+06	3.25681e+06	3.039e+06
33015	57493.3	123184	268445	558533	1.097e+06	1.85632e+06	2.73239e+06	3.55924e+06	4.35342e+06
33017	562.507	1194.1	2537.02	5378.72	10231.3	17520.5	25990.8	33974.8	41091
34001	245966	740891	1.92807e+06	4.98032e+06	9.67754e+06	1.54657e+07	2.16653e+07	2.93533e+07	3.63475e+07
34003	1.70013e+06	4.53134e+06	1.07698e+07	2.28599e+07	4.26394e+07	6.40068e+07	8.51431e+07	1.04518e+08	1.2453e+08
34005	319330	1.06153e+06	2.93607e+06	7.45536e+06	1.44419e+07	2.26093e+07	3.14597e+07	4.10064e+07	5.19731e+07
34007	346319	1.11958e+06	3.13588e+06	8.06671e+06	1.53791e+07	2.44568e+07	3.40218e+07	4.42657e+07	5.57936e+07
34009	196377	699999	2.02709e+06	5.64084e+06	1.15556e+07	1.91784e+07	2.76182e+07	3.78823e+07	4.70242e+07
34011	12900.4	43858.9	127884	332806	666398	1.11902e+06	1.60523e+06	2.1463e+06	2.8742e+06
34013	679429	2.16379e+06	5.94431e+06	1.40502e+07	2.89262e+07	4.4401e+07	6.27361e+07	8.27777e+07	1.0984e+08
34015	29145.2	90974.5	258771	649857	1.24675e+06	2.01843e+06	2.84745e+06	3.73264e+06	4.71393e+06
34017	649583	2.0467e+06	5.56279e+06	1.30079e+07	2.64733e+07	4.01548e+07	5.60182e+07	7.28842e+07	9.51079e+07
34021	0	0	0	0	0	0	0	0	0
34023	741864	2.33593e+06	6.34474e+06	1.48264e+07	3.01524e+07	4.57005e+07	6.37023e+07	8.27356e+07	1.07854e+08
34025	372356	1.10329e+06	2.86814e+06	6.57133e+06	1.33201e+07	2.04948e+07	2.91994e+07	3.90188e+07	5.12224e+07
34029	135633	405091	1.06097e+06	2.64801e+06	5.16921e+06	8.09616e+06	1.14063e+07	1.52552e+07	1.98866e+07
34033	37374.4	150045	513239	1.35929e+06	2.48244e+06	3.78571e+06	5.17714e+06	6.74303e+06	8.75667e+06
34035	0	0	0	0	0	0	0	0	0
34039	6298.9	0	0	0	0	0	2.32831e-10	0	0
36001	0	0	0	0	0	0	0	0	0
36005	233373	618514	1.46148e+06	3.29065e+06	5.9635e+06	8.82586e+06	1.16567e+07	1.42003e+07	1.68492e+07
36021	0	0	0	0	0	0	0	0	0
36027	0	0	0	0	0	0	0	0	0
36039	0	0	0	0	0	0	0	0	0
36047	243146	778803	2.12771e+06	5.33053e+06	1.04162e+07	1.61771e+07	2.28985e+07	3.10257e+07	4.0255e+07
36059	452447	1.2007e+06	2.84087e+06	6.40499e+06	1.16242e+07	1.72296e+07	2.27929e+07	2.78195e+07	3.30806e+07
36061	983603	3.13405e+06	8.51745e+06	2.10718e+07	4.11603e+07	6.35115e+07	8.96531e+07	1.20786e+08	1.55981e+08
36071	0	0	0	0	0	0	0	0	0
36079	0	0	0	0	0	0	0	0	0
36081	800972	2.14186e+06	5.10631e+06	1.16008e+07	2.1227e+07	3.17296e+07	4.23555e+07	5.22416e+07	6.28558e+07
36083	2734.23	6872.55	16616.5	35192.7	70814.2	117036	164980	216401	274489
36085	29356.2	92399	250871	586005	1.19124e+06	1.80468e+06	2.51432e+06	3.26367e+06	4.2517e+06
36087	1726.94	4655.07	11201.3	22944.5	43382.6	67442.3	90089.1	110932	130932
36103	20091.7	86085.5	340496	1.10054e+06	2.37657e+06	3.82839e+06	4.7332e+06	5.06217e+06	5.26343e+06
36111	2737.66	7890.63	19799.4	43824.3	87441.4	145428	206566	269504	336327
36119	0	0	0	0	0	0	0	0	0
37013	61142.2	294188	1.14392e+06	3.51954e+06	7.59459e+06	1.2528e+07	1.87505e+07	2.49325e+07	2.74418e+07
37015	20612.9	61599.6	169871	461952	927820	1.50746e+06	2.21137e+06	2.99318e+06	3.42688e+06
37019	9569.58	38677.9	154526	502739	1.11324e+06	1.7151e+06	2.30094e+06	2.9709e+06	3.88876e+06
37029	7268.74	22860.9	63523.5	166920	319429	502326	709984	925088	1.00613e+06
37031	33760.1	146058	522055	1.46903e+06	3.24646e+06	5.18885e+06	7.52686e+06	9.81897e+06	1.06398e+07
37041	22437.9	67919.3	182023	476519	910297	1.43816e+06	2.03407e+06	2.67437e+06	2.94692e+06
37049	6307.94	28818.6	115079	332313	723822	1.19485e+06	1.73611e+06	2.28452e+06	2.50862e+06
37053	51998.3	168703	488124	1.24525e+06	2.35915e+06	3.62303e+06	5.11235e+06	6.59293e+06	7.1848e+06
37055	88996.7	520993	2.64622e+06	8.54004e+06	1.408e+07	1.57647e+07	1.52182e+07	1.58147e+07	1.64269e+07
37073	1394.57	4360.32	12026.8	32061.9	62216.4	99944.2	144084	193085	216728
37091	15337.4	43122.2	121421	324772	574447	867265	1.14568e+06	1.23251e+06	1.25528e+06
37095	207341	1.03619e+06	3.92268e+06	1.23235e+07	2.66861e+07	4.4077e+07	6.68611e+07	8.90295e+07	9.76737e+07
37103	0	0	0	0	0	0	0	0	0
37129	53378.8	252237	949509	3.182e+06	6.72376e+06	1.04252e+07	1.41058e+07	1.84124e+07	2.42441e+07
37133	14500.3	76520.4	278483	877274	1.91895e+06	3.2487e+06	4.77498e+06	6.34784e+06	7.01142e+06
37137	3428.14	16725.2	61655.7	187426	390256	615137	891985	1.1501e+06	1.23794e+06
37139	159646	506090	1.41641e+06	3.81793e+06	7.45796e+06	1.20293e+07	1.73734e+07	2.32218e+07	2.5896e+07
37141	9987.28	43978.7	169029	562562	1.2058e+06	1.85258e+06	2.48134e+06	3.20005e+06	4.17547e+06
37143	24338.6	76381.7	211310	562643	1.08486e+06	1.72641e+06	2.45779e+06	3.2378e+06	3.55879e+06
37147	191.675	944.544	4190.05	12457.4	27571.2	46978.4	69208.4	91716.9	100699
37177	176427	616969	1.89459e+06	5.55746e+06	1.19127e+07	1.97159e+07	2.98266e+07	4.03088e+07	4.54039e+07
37187	8811.48	27858.8	78985.7	218349	449349	722642	1.07153e+06	1.44165e+06	1.63471e+06
41007	26320.5	40882	71687.7	130764	249422	473395	921541	1.5518e+06	2.42781e+06
41009	1653.23	2628.18	4755.12	7568.59	14644.2	27554.5	52662.2	87333.6	133853
41011	18107.4	32496.8	69549.8	152468	337995	726045	1.42254e+06	2.33186e+06	3.51779e+06
41015	80.6439	136.365	286.526	643.552	1389.61	2800.52	5114.68	8105.05	11843.8
41019	1020.39	1879.34	4132.41	9279.37	20827.2	44876.7	87113	143690	220507
41039	559.402	976.183	2057	4400.79	9287.98	18944.9	36245.4	59775	93508.4
41041	1276.72	2199.41	4461.87	9340.98	19971.2	39373.8	76197.5	124071	189120
41051	2997.12	4540.84	8152.22	15632.5	31228.9	57826.5	107369	175069	265644
41057	2219.48	3831.58	7550.78	16058.3	33769.9	67494	118895	196840	302212
42017	0	0	0	0	0	0	0	0	0
42029	0	0	0	0	0	0	0	0	0
42045	191547	608063	1.75515e+06	4.44041e+06	8.71061e+06	1.45083e+07	2.10901e+07	2.83192e+07	3.562e+07
42091	0	0	0	0	0	0	0	0	0
42101	329942	1.07818e+06	2.97595e+06	7.26903e+06	1.43855e+07	2.3405e+07	3.37653e+07	4.44251e+07	5.67762e+07
44001	38740.3	146207	424483	1.04479e+06	2.01759e+06	3.0561e+06	4.42791e+06	6.23875e+06	7.21726e+06
44003	0	0	0	0	0	0	0	0	0
44005	1829.41	6876.78	19869.2	48647.9	93389.4	140550	202191	282832	324912
44007	0	0	0	0	0	0	0	0	0
44009	14398.1	54139	156484	383289	736140	1.10844e+06	1.59545e+06	2.23302e+06	2.56667e+06
45013	122563	354118	888462	2.11835e+06	4.33643e+06	7.64931e+06	1.11456e+07	1.46875e+07	1.87492e+07
45015	53308.1	109983	293930	750335	1.62709e+06	2.81999e+06	4.02157e+06	5.23511e+06	6.80133e+06
45019	455850	1.4724e+06	3.99248e+06	1.02375e+07	2.16132e+07	3.70658e+07	5.24733e+07	6.81608e+07	8.89734e+07
45029	5529.21	18479.1	52106.6	136577	298209	536469	782824	1.0395e+06	1.36998e+06
45043	9421.47	28096.1	67460.6	170879	385211	699032	1.05782e+06	1.42259e+06	1.90211e+06
45051	21597.1	65202.7	164197	422630	951615	1.75005e+06	2.67869e+06	3.63953e+06	4.89046e+06
45053	2284.21	6288.38	15708.6	37275.5	75876.4	131240	191425	247335	309861
48007	123684	780685	3.32003e+06	8.03781e+06	9.71259e+06	1.05408e+07	1.13611e+07	1.21719e+07	1.29806e+07
48039	1.96085e+06	1.07831e+07	4.09655e+07	9.74144e+07	1.35163e+08	1.56901e+08	1.69655e+08	1.79593e+08	1.88321e+08
48057	78682.9	607010	2.8625e+06	5.66517e+06	6.59936e+06	7.19361e+06	7.76878e+06	8.2573e+06	8.65854e+06
48061	79579.1	476006	2.14663e+06	7.69402e+06	1.48465e+07	1.90897e+07	2.10302e+07	2.23012e+07	2.34776e+07
48071	431797	1.74953e+06	5.84723e+06	1.40369e+07	2.15593e+07	2.60933e+07	2.88689e+07	3.10212e+07	3.2959e+07
48167	1.30582e+06	6.60081e+06	2.54468e+07	6.47531e+07	9.68016e+07	1.15623e+08	1.26022e+08	1.33984e+08	1.41056e+08
48201	5.63117e+06	2.31215e+07	7.30463e+07	1.67437e+08	2.5015e+08	2.95904e+08	3.21537e+08	3.40279e+08	3.55908e+08
48239	98108.9	670565	2.99181e+06	6.07683e+06	7.12221e+06	7.82183e+06	8.53322e+06	9.21346e+06	9.86959e+06
48245	3.88496e+06	2.04403e+07	9.33416e+07	2.87691e+08	4.707e+08	5.8139e+08	6.43521e+08	6.8773e+08	7.28093e+08
48261	0	0	0	0	0	0	0	0	0
48273	14500.9	76679.8	321201	1.10288e+06	2.41289e+06	3.41036e+06	3.96312e+06	4.22064e+06	4.41096e+06
48321	198745	1.12996e+06	4.46218e+06	9.84129e+06	1.38808e+07	1.62329e+07	1.79095e+07	1.92843e+07	2.04848e+07
48355	46056.1	269169	1.29038e+06	4.4182e+06	7.24713e+06	8.06983e+06	8.64493e+06	9.20279e+06	9.75134e+06
48361	179063	899382	3.7977e+06	1.38109e+07	2.67335e+07	3.51617e+07	4.00199e+07	4.34148e+07	4.65427e+07
48391	24145.1	147623	684080	1.92752e+06	2.48665e+06	2.7908e+06	3.09437e+06	3.38469e+06	3.66175e+06
48409	58457.5	342039	1.58444e+06	5.09156e+06	7.21846e+06	7.92574e+06	8.50451e+06	9.0698e+06	9.62807e+06
48469	0	0	0	0	0	0	0	0	0
48489	0	0	0	0	0	0	0	0	0
51001	81089.6	260216	796048	2.13437e+06	4.46719e+06	7.21173e+06	1.02591e+07	1.37239e+07	1.62292e+07
51013	175.051	647.369	2326.27	7151.07	13933.9	23714.5	37716.9	50482.2	57761.6
51033	0	0	0	0	0	0	0	0	0
51036	0	0	0	0	0	0	0	0	0
51041	98078.2	275952	843347	2.27365e+06	4.17967e+06	6.59548e+06	9.27581e+06	1.05389e+07	1.11024e+07
51057	66261.8	253161	1.00245e+06	2.95943e+06	5.28991e+06	6.59367e+06	7.13794e+06	7.62888e+06	8.18349e+06
51059	12761.5	44102.9	148118	425811	775240	1.23503e+06	1.83924e+06	2.30441e+06	2.47095e+06
51073	472917	1.79972e+06	7.15929e+06	2.0394e+07	3.54044e+07	4.24824e+07	4.48325e+07	4.7023e+07	4.96776e+07
51087	0	0	0	0	0	0	0	0	0
51093	199034	603040	1.80553e+06	4.79053e+06	8.51966e+06	1.31435e+07	1.75288e+07	1.92283e+07	2.00806e+07
51095	21524.9	81640.4	325817	924389	1.59788e+06	1.90884e+06	2.00524e+06	2.09432e+06	2.20418e+06
51097	4227.07	17105.8	69650.1	194784	352610	453179	494104	527886	565444
51099	0	0	0	0	0	0	0	0	0
51101	53574.5	199666	810462	2.34153e+06	4.13372e+06	5.13176e+06	5.41291e+06	5.61932e+06	5.86688e+06
51103	40819.5	144893	565525	1.61741e+06	2.87097e+06	3.53859e+06	3.83857e+06	4.11889e+06	4.42985e+06
51115	616957	2.22721e+06	8.89458e+06	2.53189e+07	4.39229e+07	5.26587e+07	5.5532e+07	5.81996e+07	6.14464e+07
51119	0	0	0	0	0	0	0	0	0
51127	813.664	3155.24	12369.8	33071.4	57043.8	70087.6	72215.3	72890.7	74026.6
51131	7458.16	26955.3	95158.5	269791	518990	805961	1.13435e+06	1.2649e+06	1.31185e+06
51133	1531.31	5230.22	19360.9	52774.6	89447.5	105540	109373	112301	115901
51149	0	0	0	0	0	0	0	0	0
51153	0	0	0	0	0	0	0	0	0
51159	9627.31	35171.6	134832	371759	632888	754854	793087	819005	843266
51179	0	0	0	0	0	0	0	0	0
51181	25469.7	71230.6	211202	553596	987614	1.49216e+06	1.96081e+06	2.10523e+06	2.15976e+06
51193	0	0	0	0	0	0	0	0	0
51199	62682.1	183540	571141	1.57728e+06	2.98143e+06	4.77226e+06	6.61874e+06	7.49376e+06	8.10775e+06
51510	39439.5	136824	461395	1.33214e+06	2.4366e+06	3.90043e+06	5.83826e+06	7.35464e+06	7.93113e+06
51550	303282	922203	2.74512e+06	7.24711e+06	1.27903e+07	1.96294e+07	2.60106e+07	2.84047e+07	2.94984e+07
51650	261691	735584	2.18513e+06	5.31171e+06	9.53656e+06	1.44813e+07	6.58007e+06	7.07575e+06	7.31084e+06
51670	0	0	0	0	0	0	0	0	0
51700	53181.2	150226	365605	958356	1.70986e+06	2.58631e+06	3.38375e+06	3.62703e+06	3.73463e+06
51710	933937	2.82966e+06	8.39508e+06	2.20445e+07	3.87034e+07	5.90654e+07	7.77912e+07	8.44489e+07	8.72158e+07
51735	9223.48	25922.5	76990.7	202478	363339	551452	724004	779015	805394
51740	105290	294692	869967	2.27283e+06	3.96445e+06	6.00739e+06	7.85052e+06	8.45705e+06	8.67073e+06
51760	0	0	0	0	0	0	0	0	0
51800	24262.4	74774.2	226361	607687	1.09229e+06	1.70882e+06	2.3085e+06	2.5701e+06	2.71643e+06
51810	97173.8	272722	822698	2.17889e+06	3.93958e+06	5.95265e+06	8.01033e+06	8.81594e+06	9.0504e+06
51830	0	0	0	0	0	0	0	0	0
53009	281.294	432.89	885.107	2043.55	4607.4	10134.2	20443.2	31422.5	42519.6
53011	577.929	875.601	1564.56	3001.7	6000.01	11117.5	20565.5	33704.3	51057.9
53015	203074	339231	641265	1.33571e+06	2.5801e+06	4.97501e+06	9.74896e+06	1.60271e+07	2.45757e+07
53027	107916	154545	264606	492518	909404	1.68832e+06	3.1679e+06	5.22634e+06	8.12265e+06
53029	3685.08	6474.47	14509.3	35305.9	86220.5	214388	446450	732822	1.06229e+06
53031	553.289	850.521	1717.35	4147.37	10300.7	23972.1	47882.6	74956	100901
53033	8165.5	14679.9	38243.4	104224	264607	600615	1.17367e+06	1.92709e+06	2.90674e+06
53035	2264.68	3866.53	8683.12	22302.9	52871.2	122225	236154	379783	570582
53045	657.319	1092.15	2539.18	6676.44	16132.2	36730.2	70695.9	115082	175917
53049	2162.5	3104.95	5076.68	9195.73	16653.1	30722.1	58031.1	95592.6	146769
53053	7151.4	13646.4	33687.4	94262.5	230354	524980	1.02899e+06	1.65896e+06	2.48701e+06
53055	54.8722	87.0241	170.701	380.86	888.442	2092.56	4315.12	6851.28	9526.96
53057	36942.5	76289.8	193853	516539	1.40854e+06	3.01678e+06	6.5233e+06	1.08166e+07	1.56185e+07
53059	0	0	0	0	0	0	0	0	0
53061	18899.1	35623.5	89958.7	238872	605738	1.41348e+06	2.84469e+06	4.74307e+06	7.17029e+06
53067	0	0	0	0	0	0	0	0	0
53069	966.797	1401.74	2390.73	4584.44	8738.11	16919.2	33548.3	56586.6	87419
53073	2228.32	3768.11	8037.22	18506.3	43596.9	102152	210657	364011	552579

## Sheet: inthigh SLR - DA
FIPS\year	2020	2030	2040	2050	2060	2070	2080	2090	2100
1003	0	0	0	0	0	0	0	0	0
1097	0	0	0	0	0	0	0	0	0
6001	0	0	0	0	0	0	0	0	0
6013	0	0	0	0	0	0	0	0	0
6015	0	0	0	0	0	0	0	0	0
6023	0	0	0	0	0	0	0	0	0
6037	0	0	0	0	0	0	0	0	0
6041	0	0	0	0	0	0	0	0	0
6045	0	0	0	0	0	0	0	0	0
6053	0	0	0	0	0	0	0	0	0
6055	0	0	0	0	0	0	0	0	0
6059	0	0	0	0	0	0	0	0	0
6067	0	0	0	0	0	0	0	0	0
6073	0	0	0	0	0	0	0	0	0
6075	0	0	0	0	0	0	0	0	0
6077	0	0	0	0	0	0	0	0	0
6079	0	0	0	0	0	0	0	0	0
6081	0	0	0	0	0	0	0	0	0
6083	0	0	0	0	0	0	0	0	0
6085	0	0	0	0	0	0	0	0	0
6087	0	0	0	0	0	0	0	0	0
6095	0	0	0	0	0	0	0	0	0
6097	0	0	0	0	0	0	0	0	0
6111	0	0	0	0	0	0	0	0	0
6113	0	0	0	0	0	0	0	0	0
9001	0	0	0	0	0	0	0	0	0
9003	0	0	0	0	0	0	0	0	0
9007	0	0	0	0	0	0	0	0	0
9009	0	0	0	0	0	0	0	0	0
9011	0	0	0	0	0	0	0	0	0
10001	0	0	0	0	0	0	0	0	0
10003	0	0	0	0	0	0	0	0	0
10005	0	0	0	0	0	0	0	0	0
11001	0	0	0	0	0	0	0	0	0
12005	0	0	0	0	0	0	0	0	0
12009	0	0	0	0	0	0	0	0	0
12011	0	0	0	0	0	0	0	0	0
12015	0	0	0	0	0	0	0	0	0
12017	0	0	0	0	0	0	0	0	0
12019	0	0	0	0	0	0	0	0	0
12021	0	0	0	0	0	0	0	0	0
12027	0	0	0	0	0	0	0	0	0
12029	0	0	0	0	0	0	0	0	0
12031	0	0	0	0	0	0	0	0	0
12033	0	0	0	0	0	0	0	0	0
12035	0	0	0	0	0	0	0	0	0
12037	0	0	0	0	0	0	0	0	0
12045	0	0	0	0	0	0	0	0	0
12053	0	0	0	0	0	0	0	0	0
12057	0	0	0	0	0	0	0	0	0
12061	0	0	0	0	0	0	0	0	0
12065	0	0	0	0	0	0	0	0	0
12069	0	0	0	0	0	0	0	0	0
12071	0	0	0	0	0	0	0	0	0
12075	0	0	0	0	0	0	0	0	0
12077	0	0	0	0	0	0	0	0	0
12081	0	0	0	0	0	0	0	0	0
12083	0	0	0	0	0	0	0	0	0
12085	0	0	0	0	0	0	0	0	0
12086	0	0	0	0	0	0	0	0	0
12087	0	0	0	0	0	0	0	0	0
12089	0	0	0	0	0	0	0	0	0
12091	0	0	0	0	0	0	0	0	0
12095	0	0	0	0	0	0	0	0	0
12099	0	0	0	0	0	0	0	0	0
12101	0	0	0	0	0	0	0	0	0
12103	0	0	0	0	0	0	0	0	0
12107	0	0	0	0	0	0	0	0	0
12109	0	0	0	0	0	0	0	0	0
12111	0	0	0	0	0	0	0	0	0
12113	0	0	0	0	0	0	0	0	0
12115	0	0	0	0	0	0	0	0	0
12123	0	0	0	0	0	0	0	0	0
12127	0	0	0	0	0	0	0	0	0
12129	0	0	0	0	0	0	0	0	0
12131	0	0	0	0	0	0	0	0	0
13029	0	0	0	0	0	0	0	0	0
13039	0	0	0	0	0	0	0	0	0
13051	0	0	0	0	0	0	0	0	0
13103	0	0	0	0	0	0	0	0	0
13127	0	0	0	0	0	0	0	0	0
13179	0	0	0	0	0	0	0	0	0
13191	0	0	0	0	0	0	0	0	0
22005	0	0	0	0	0	0	0	0	0
22007	0	0	0	0	0	0	0	0	0
22019	0	0	0	0	0	0	0	0	0
22023	0	0	0	0	0	0	0	0	0
22045	0	0	0	0	0	0	0	0	0
22047	0	0	0	0	0	0	0	0	0
22051	0	0	0	0	0	0	0	0	0
22053	0	0	0	0	0	0	0	0	0
22057	0	0	0	0	0	0	0	0	0
22063	0	0	0	0	0	0	0	0	0
22071	0	0	0	0	0	0	0	0	0
22075	0	0	0	0	0	0	0	0	0
22087	0	0	0	0	0	0	0	0	0
22089	0	0	0	0	0	0	0	0	0
22093	0	0	0	0	0	0	0	0	0
22095	0	0	0	0	0	0	0	0	0
22099	0	0	0	0	0	0	0	0	0
22101	0	0	0	0	0	0	0	0	0
22103	0	0	0	0	0	0	0	0	0
22105	0	0	0	0	0	0	0	0	0
22109	0	0	0	0	0	0	0	0	0
22113	0	0	0	0	0	0	0	0	0
23005	0	0	0	0	0	0	0	0	0
23009	0	0	0	0	0	0	0	0	0
23011	0	0	0	0	0	0	0	0	0
23013	0	0	0	0	0	0	0	0	0
23015	0	0	0	0	0	0	0	0	0
23019	0	0	0	0	0	0	0	0	0
23023	0	0	0	0	0	0	0	0	0
23027	0	0	0	0	0	0	0	0	0
23029	0	0	0	0	0	0	0	0	0
23031	0	0	0	0	0	0	0	0	0
24003	0	0	0	0	0	0	0	0	0
24005	0	0	0	0	0	0	0	0	0
24009	0	0	0	0	0	0	0	0	0
24011	0	0	0	0	0	0	0	0	0
24015	0	0	0	0	0	0	0	0	0
24017	0	0	0	0	0	0	0	0	0
24019	0	0	0	0	0	0	0	0	0
24025	0	0	0	0	0	0	0	0	0
24029	0	0	0	0	0	0	0	0	0
24033	0	0	0	0	0	0	0	0	0
24035	0	0	0	0	0	0	0	0	0
24037	0	0	0	0	0	0	0	0	0
24039	0	0	0	0	0	0	0	0	0
24041	0	0	0	0	0	0	0	0	0
24045	0	0	0	0	0	0	0	0	0
24047	0	0	0	0	0	0	0	0	0
24510	0	0	0	0	0	0	0	0	0
25001	0	0	0	0	0	0	0	0	0
25005	0	0	0	0	0	0	0	0	0
25007	0	0	0	0	0	0	0	0	0
25009	0	0	0	0	0	0	0	0	0
25017	0	0	0	0	0	0	0	0	0
25019	0	0	0	0	0	0	0	0	0
25021	0	0	0	0	0	0	0	0	0
25023	0	0	0	0	0	0	0	0	0
25025	0	0	0	0	0	0	0	0	0
28045	0	0	0	0	0	0	0	0	0
28047	0	0	0	0	0	0	0	0	0
28059	0	0	0	0	0	0	0	0	0
33015	0	0	0	0	0	0	0	0	0
33017	0	0	0	0	0	0	0	0	0
34001	0	0	0	0	0	0	0	0	0
34003	0	0	0	0	0	0	0	0	0
34005	0	0	0	0	0	0	0	0	0
34007	0	0	0	0	0	0	0	0	0
34009	0	0	0	0	0	0	0	0	0
34011	0	0	0	0	0	0	0	0	0
34013	0	0	0	0	0	0	0	0	0
34015	0	0	0	0	0	0	0	0	0
34017	0	0	0	0	0	0	0	0	0
34021	0	0	0	0	0	0	0	0	0
34023	0	0	0	0	0	0	0	0	0
34025	0	0	0	0	0	0	0	0	0
34029	0	0	0	0	0	0	0	0	0
34033	0	0	0	0	0	0	0	0	0
34035	0	0	0	0	0	0	0	0	0
34039	0	0	0	0	0	0	0	0	0
36001	0	0	0	0	0	0	0	0	0
36005	0	0	0	0	0	0	0	0	0
36021	0	0	0	0	0	0	0	0	0
36027	0	0	0	0	0	0	0	0	0
36039	0	0	0	0	0	0	0	0	0
36047	0	0	0	0	0	0	0	0	0
36059	0	0	0	0	0	0	0	0	0
36061	0	0	0	0	0	0	0	0	0
36071	0	0	0	0	0	0	0	0	0
36079	0	0	0	0	0	0	0	0	0
36081	0	0	0	0	0	0	0	0	0
36083	0	0	0	0	0	0	0	0	0
36085	0	0	0	0	0	0	0	0	0
36087	0	0	0	0	0	0	0	0	0
36103	0	0	0	0	0	0	0	0	0
36111	0	0	0	0	0	0	0	0	0
36119	0	0	0	0	0	0	0	0	0
37013	0	0	0	0	0	0	0	0	0
37015	0	0	0	0	0	0	0	0	0
37019	0	0	0	0	0	0	0	0	0
37029	0	0	0	0	0	0	0	0	0
37031	0	0	0	0	0	0	0	0	0
37041	0	0	0	0	0	0	0	0	0
37049	0	0	0	0	0	0	0	0	0
37053	0	0	0	0	0	0	0	0	0
37055	0	0	0	0	0	0	0	0	0
37073	0	0	0	0	0	0	0	0	0
37091	0	0	0	0	0	0	0	0	0
37095	0	0	0	0	0	0	0	0	0
37103	0	0	0	0	0	0	0	0	0
37129	0	0	0	0	0	0	0	0	0
37133	0	0	0	0	0	0	0	0	0
37137	0	0	0	0	0	0	0	0	0
37139	0	0	0	0	0	0	0	0	0
37141	0	0	0	0	0	0	0	0	0
37143	0	0	0	0	0	0	0	0	0
37147	0	0	0	0	0	0	0	0	0
37177	0	0	0	0	0	0	0	0	0
37187	0	0	0	0	0	0	0	0	0
41007	0	0	0	0	0	0	0	0	0
41009	0	0	0	0	0	0	0	0	0
41011	0	0	0	0	0	0	0	0	0
41015	0	0	0	0	0	0	0	0	0
41019	0	0	0	0	0	0	0	0	0
41039	0	0	0	0	0	0	0	0	0
41041	0	0	0	0	0	0	0	0	0
41051	0	0	0	0	0	0	0	0	0
41057	0	0	0	0	0	0	0	0	0
42017	0	0	0	0	0	0	0	0	0
42029	0	0	0	0	0	0	0	0	0
42045	0	0	0	0	0	0	0	0	0
42091	0	0	0	0	0	0	0	0	0
42101	0	0	0	0	0	0	0	0	0
44001	0	0	0	0	0	0	0	0	0
44003	0	0	0	0	0	0	0	0	0
44005	0	0	0	0	0	0	0	0	0
44007	0	0	0	0	0	0	0	0	0
44009	0	0	0	0	0	0	0	0	0
45013	0	0	0	0	0	0	0	0	0
45015	0	0	0	0	0	0	0	0	0
45019	0	0	0	0	0	0	0	0	0
45029	0	0	0	0	0	0	0	0	0
45043	0	0	0	0	0	0	0	0	0
45051	0	0	0	0	0	0	0	0	0
45053	0	0	0	0	0	0	0	0	0
48007	0	0	0	0	0	0	0	0	0
48039	0	0	0	0	0	0	0	0	0
48057	0	0	0	0	0	0	0	0	0
48061	0	0	0	0	0	0	0	0	0
48071	0	0	0	0	0	0	0	0	0
48167	0	0	0	0	0	0	0	0	0
48201	0	0	0	0	0	0	0	0	0
48239	0	0	0	0	0	0	0	0	0
48245	0	0	0	0	0	0	0	0	0
48261	0	0	0	0	0	0	0	0	0
48273	0	0	0	0	0	0	0	0	0
48321	0	0	0	0	0	0	0	0	0
48355	0	0	0	0	0	0	0	0	0
48361	0	0	0	0	0	0	0	0	0
48391	0	0	0	0	0	0	0	0	0
48409	0	0	0	0	0	0	0	0	0
48469	0	0	0	0	0	0	0	0	0
48489	0	0	0	0	0	0	0	0	0
51001	0	0	0	0	0	0	0	0	0
51013	0	0	0	0	0	0	0	0	0
51033	0	0	0	0	0	0	0	0	0
51036	0	0	0	0	0	0	0	0	0
51041	0	0	0	0	0	0	0	0	0
51057	0	0	0	0	0	0	0	0	0
51059	0	0	0	0	0	0	0	0	0
51073	0	0	0	0	0	0	0	0	0
51087	0	0	0	0	0	0	0	0	0
51093	0	0	0	0	0	0	0	0	0
51095	0	0	0	0	0	0	0	0	0
51097	0	0	0	0	0	0	0	0	0
51099	0	0	0	0	0	0	0	0	0
51101	0	0	0	0	0	0	0	0	0
51103	0	0	0	0	0	0	0	0	0
51115	0	0	0	0	0	0	0	0	0
51119	0	0	0	0	0	0	0	0	0
51127	0	0	0	0	0	0	0	0	0
51131	0	0	0	0	0	0	0	0	0
51133	0	0	0	0	0	0	0	0	0
51149	0	0	0	0	0	0	0	0	0
51153	0	0	0	0	0	0	0	0	0
51159	0	0	0	0	0	0	0	0	0
51179	0	0	0	0	0	0	0	0	0
51181	0	0	0	0	0	0	0	0	0
51193	0	0	0	0	0	0	0	0	0
51199	0	0	0	0	0	0	0	0	0
51510	0	0	0	0	0	0	0	0	0
51550	0	0	0	0	0	0	0	0	0
51650	0	0	0	0	0	0	0	0	0
51670	0	0	0	0	0	0	0	0	0
51700	0	0	0	0	0	0	0	0	0
51710	0	0	0	0	0	0	0	0	0
51735	0	0	0	0	0	0	0	0	0
51740	0	0	0	0	0	0	0	0	0
51760	0	0	0	0	0	0	0	0	0
51800	0	0	0	0	0	0	0	0	0
51810	0	0	0	0	0	0	0	0	0
51830	0	0	0	0	0	0	0	0	0
53009	0	0	0	0	0	0	0	0	0
53011	0	0	0	0	0	0	0	0	0
53015	0	0	0	0	0	0	0	0	0
53027	0	0	0	0	0	0	0	0	0
53029	0	0	0	0	0	0	0	0	0
53031	0	0	0	0	0	0	0	0	0
53033	0	0	0	0	0	0	0	0	0
53035	0	0	0	0	0	0	0	0	0
53045	0	0	0	0	0	0	0	0	0
53049	0	0	0	0	0	0	0	0	0
53053	0	0	0	0	0	0	0	0	0
53055	0	0	0	0	0	0	0	0	0
53057	0	0	0	0	0	0	0	0	0
53059	0	0	0	0	0	0	0	0	0
53061	0	0	0	0	0	0	0	0	0
53067	0	0	0	0	0	0	0	0	0
53069	0	0	0	0	0	0	0	0	0
53073	0	0	0	0	0	0	0	0	0

[truncated: 4 more sheets: high SLR - RAA, high SLR - DA, extreme SLR - RAA, extreme SLR - DA]
